# Supplementary material for: The solid-state structure of the β-blocker metoprolol: a combined experimental and in silico investigation
Source: Acta Crystallogr C Struct Chem. 2019 Jan 15;75(Pt 2):87–96. doi: 10.1107/S2053229618017084 (PMC6363042; doi:10.1107/S2053229618017084)
Supplement: Supplementary file 1 [file c-75-00087-sup1.cif]

##############################################################################
#                                                                            #
# This CIF contains the data in a paper accepted for publication in          #
# Acta Crystallographica Section C. It conforms to the requirements of       #
# Notes for Authors for Acta Crystallographica Section C, and has been       #
# peer reviewed under the auspices of the IUCr Commission on Journals.       #
#                                                                            #
# Full details of the Crystallographic Information File format               #
# are given in the paper "The Crystallographic Information File (CIF):       #
# a New Standard Archive File for Crystallography" by S. R. Hall, F. H.      #
# Allen and I. D. Brown [Acta Cryst. (1991), A47, 655-685].                  #
#                                                                            #
# The current version of the core CIF dictionary is obtainable from          #
# ftp://ftp.iucr.org/pub/cif_core.dic.                                       #
#                                                                            #
# Software is freely available for graphical display of the structure(s)     #
# in this CIF. For information consult the CIF software page                 #
# http://www.iucr.org/resources/cif/software.                                #
#                                                                            #
# This file may be used for bona fide research purposes within the           #
# scientific community so long as proper attribution is given to the journal # 
# article from which it was obtained.                                        #
#                                                                            #
##############################################################################
data_I
_audit_creation_method     SHELXL-2014
_journal_date_recd_electronic     2018-10-12
_journal_date_accepted     2018-11-30
_journal_name_full     'Acta Crystallographica, Section C'
_journal_year     2019
_journal_volume     75
_journal_issue      2
_journal_page_first     87
_journal_page_last     96
_journal_paper_category     FA
_journal_paper_doi     10.1107/S2053229618017084
_journal_coeditor_code     KY3155
_publ_contact_author_name     'Paola Paoli'
_publ_contact_author_address
;
Department of Industrial Engineering
University of Florence
Via di S. Marta 3
Florence
I-50139
Italy
;
_publ_contact_author_email     'paola.paoli@unifi.it'
_publ_contact_author_fax     ?
_publ_contact_author_phone     ?
_publ_section_title
;
The solid-state structure of the \b-blocker metoprolol: a combined experimental
and <i>in silico</i> investigation
;
loop_
    _publ_author_name
    _publ_author_footnote
    _publ_author_address
    'Rossi, Patrizia' .
;
Department of Industrial Engineering
University of Florence
Via di S. Marta 3
Florence
I-50139
Italy
;
    'Paoli, Paola' .
;
Department of Industrial Engineering
University of Florence
Via di S. Marta 3
Florence
I-50139
Italy
;
    'Chelazzi, Laura' .
;
Centro di Cristallografia Strutturale
University of Florence
Via della Lastruccia 3
Sesto Fiorentino-FI
I-50019
Italy
;
    'Conti, Luca' .
;
Department of Chemistry `Ugo Schiff'
University of Florence
Via della Lastruccia 3
Sesto Fiorentino-FI
I-50019
Italy
;
    'Bencini, Andrea' .
;
Department of Chemistry `Ugo Schiff'
University of Florence
Via della Lastruccia 3
Sesto Fiorentino-FI
I-50019
Italy
;
_publ_section_synopsis
;
The metoprolol free base has been characterized in the solid state by X-ray
diffaction (both single-crystal and variable-temperature powder diffraction)
and differential scanning calorimetry. These studies are supplemented by
molecular modelling and Hirshfeld surface analysis. Structural relationships
with the strictly related betaxolol are discussed.
;
_database_code_depnum_ccdc_archive     'CCDC 1882466'
_chemical_name_systematic
;
(<i>RS</i>)-1-Isopropylamino-3-[4-(2-methoxyethyl)phenoxy]propan-2-ol
;
_chemical_name_common     ?
_chemical_formula_moiety     'C15 H25 N O3'
_chemical_formula_sum     'C15 H25 N O3'
_chemical_formula_iupac     'C15 H25 N O3'
_chemical_formula_weight     267.36
_chemical_melting_point     ?
_space_group_crystal_system     monoclinic
_space_group_name_H-M_alt     'P 21/n'
_space_group_name_Hall     '-P 2yn'
loop_
    _space_group_symop_operation_xyz
    'x, y, z'
    '-x+1/2, y+1/2, -z+1/2'
    '-x, -y, -z'
    'x-1/2, -y-1/2, z-1/2'
_cell_length_a     16.0344(3)
_cell_length_b     5.43750(10)
_cell_length_c     17.8512(3)
_cell_angle_alpha     90
_cell_angle_beta     100.731(2)
_cell_angle_gamma     90
_cell_volume     1529.18(5)
_cell_formula_units_Z     4
_cell_measurement_reflns_used     2330
_cell_measurement_theta_min     5.0430
_cell_measurement_theta_max     71.6370
_cell_measurement_temperature     100
_exptl_crystal_description     'prism'
_exptl_crystal_colour     'colourless'
_exptl_crystal_size_max     0.25
_exptl_crystal_size_mid     0.20
_exptl_crystal_size_min     0.14
_exptl_crystal_density_diffrn     1.161
_exptl_crystal_density_meas     ?
_exptl_crystal_density_method     ?
_exptl_crystal_F_000     584
_exptl_absorpt_coefficient_mu     0.641
_exptl_absorpt_correction_type     multi-scan
_exptl_absorpt_process_details
;
(CrysAlis PRO; Rigaku OD, 2018)
;
_exptl_absorpt_correction_T_min     0.92339
_exptl_absorpt_correction_T_max     1.00000
_diffrn_ambient_temperature     100
_diffrn_source     ?
_diffrn_radiation_type     CuK\a
_diffrn_radiation_wavelength     1.54184
_diffrn_measurement_device_type     'Rigaku Excalibur Onyx'
_diffrn_measurement_method     \w-scans
_diffrn_detector_area_resol_mean     8.1241
_diffrn_reflns_number     6999
_diffrn_reflns_av_R_equivalents     0.0593
_diffrn_reflns_av_unetI/netI     0.0886
_diffrn_reflns_theta_min     4.106
_diffrn_reflns_theta_max     72.361
_diffrn_reflns_theta_full     67.684
_diffrn_measured_fraction_theta_max     0.966
_diffrn_measured_fraction_theta_full     0.997
_diffrn_reflns_limit_h_min     -16
_diffrn_reflns_limit_h_max     19
_diffrn_reflns_limit_k_min     -6
_diffrn_reflns_limit_k_max     5
_diffrn_reflns_limit_l_min     -21
_diffrn_reflns_limit_l_max     21
_refine_special_details     ?
_reflns_number_total     2915
_reflns_number_gt     2070
_reflns_threshold_expression     'I > 2\s(I)'
_refine_ls_structure_factor_coef     Fsqd
_refine_ls_matrix_type     full
_refine_ls_R_factor_all     0.0767
_refine_ls_R_factor_gt     0.0499
_refine_ls_wR_factor_gt     0.0992
_refine_ls_wR_factor_ref     0.1207
_refine_ls_goodness_of_fit_ref     1.037
_refine_ls_restrained_S_all     1.037
_refine_ls_number_reflns     2915
_refine_ls_number_parameters     247
_refine_ls_number_restraints     0
_refine_ls_hydrogen_treatment     refxyz
_refine_ls_weighting_scheme     calc
_refine_ls_weighting_details     'w=1/[\s^2^(Fo^2^)] where P=(Fo^2^+2Fc^2^)/3'
_atom_sites_solution_hydrogens     difmap
_atom_sites_solution_primary     ?
_atom_sites_solution_secondary     ?
_refine_ls_shift/su_max     0.000
_refine_ls_shift/su_mean     0.000
_refine_diff_density_max     0.228
_refine_diff_density_min     -0.220
_refine_ls_extinction_method     none
_refine_ls_extinction_coef     .
loop_
    _atom_type_symbol
    _atom_type_description
    _atom_type_scat_dispersion_real
    _atom_type_scat_dispersion_imag
    _atom_type_scat_source
    'C' 'C' 0.0181 0.0091
                         'International Tables Vol C Tables 4.2.6.8 and 6.1.1.4'
    'H' 'H' 0.0000 0.0000
                         'International Tables Vol C Tables 4.2.6.8 and 6.1.1.4'
    'N' 'N' 0.0311 0.0180
                         'International Tables Vol C Tables 4.2.6.8 and 6.1.1.4'
    'O' 'O' 0.0492 0.0322
                         'International Tables Vol C Tables 4.2.6.8 and 6.1.1.4'
_computing_data_collection
;
CrysAlis PRO (Rigaku OD, 2018)
;
_computing_cell_refinement
;
CrysAlis PRO (Rigaku OD, 2018)
;
_computing_data_reduction
;
CrysAlis PRO (Rigaku OD, 2018)
;
_computing_structure_solution
;
SIR2004 (Burla <i>et al.</i>,  2005)
;
_computing_structure_refinement
;
SHELXL2014 (Sheldrick, 2015)
;
_computing_molecular_graphics
;
ORTEP-3 (Farrugia, 2012), Mercury (Macrae <i>et al.</i>,  2008)
and
Discovery Studio Visualizer (Accelrys, 2018)
;
_computing_publication_material
;
PARST97 (Nardelli, 1995)
;
loop_
    _atom_site_type_symbol
    _atom_site_label
    _atom_site_fract_x
    _atom_site_fract_y
    _atom_site_fract_z
    _atom_site_U_iso_or_equiv
    _atom_site_adp_type
    _atom_site_calc_flag
    _atom_site_occupancy
    _atom_site_disorder_assembly
    _atom_site_disorder_group
    O O1 0.58862(10) 0.9053(3) 0.31091(8) 0.0271(4) Uani d 1 . .
    O O2 0.49093(9) 0.7620(3) 0.42778(8) 0.0264(4) Uani d 1 . .
    H H2O 0.4649(18) 0.906(6) 0.4260(14) 0.032 Uiso d 1 . .
    O O3 0.62308(10) 0.4679(3) -0.02818(8) 0.0284(4) Uani d 1 . .
    N N1 0.58702(12) 0.7743(4) 0.57732(9) 0.0240(4) Uani d 1 . .
    H H1N 0.5419(18) 0.666(5) 0.5745(14) 0.029 Uiso d 1 . .
    C C1 0.61709(13) 0.8718(4) 0.24370(11) 0.0220(4) Uani d 1 . .
    C C2 0.66687(13) 0.6755(4) 0.22848(11) 0.0229(4) Uani d 1 . .
    H H2 0.6861(16) 0.549(5) 0.2658(14) 0.027 Uiso d 1 . .
    C C3 0.69224(13) 0.6635(4) 0.15809(11) 0.0239(5) Uani d 1 . .
    H H3 0.7276(17) 0.519(5) 0.1456(13) 0.029 Uiso d 1 . .
    C C4 0.66966(13) 0.8443(4) 0.10277(11) 0.0226(4) Uani d 1 . .
    C C5 0.62073(14) 1.0405(4) 0.11998(11) 0.0237(4) Uani d 1 . .
    H H5 0.6073(16) 1.176(5) 0.0808(14) 0.028 Uiso d 1 . .
    C C6 0.59397(14) 1.0543(4) 0.18926(11) 0.0234(4) Uani d 1 . .
    H H6 0.5592(17) 1.193(5) 0.2012(13) 0.028 Uiso d 1 . .
    C C7 0.61650(15) 0.7381(5) 0.37205(11) 0.0255(5) Uani d 1 . .
    H H7A 0.6038(17) 0.566(5) 0.3583(14) 0.031 Uiso d 1 . .
    H H7B 0.6786(18) 0.745(5) 0.3846(14) 0.031 Uiso d 1 . .
    C C8 0.57844(13) 0.8244(4) 0.43925(11) 0.0229(4) Uani d 1 . .
    H H8 0.5848(16) 1.024(5) 0.4429(13) 0.027 Uiso d 1 . .
    C C9 0.62571(14) 0.7091(4) 0.51207(11) 0.0247(5) Uani d 1 . .
    H H9A 0.6279(17) 0.520(5) 0.5055(14) 0.030 Uiso d 1 . .
    H H9B 0.6861(18) 0.761(5) 0.5229(14) 0.030 Uiso d 1 . .
    C C10 0.64417(14) 0.7272(4) 0.65126(11) 0.0260(5) Uani d 1 . .
    H H10 0.6730(18) 0.575(5) 0.6498(14) 0.031 Uiso d 1 . .
    C C11 0.71156(18) 0.9217(6) 0.66736(15) 0.0402(6) Uani d 1 . .
    H H11A 0.751(2) 0.936(6) 0.6256(19) 0.060 Uiso d 1 . .
    H H11B 0.685(2) 1.085(7) 0.6686(19) 0.060 Uiso d 1 . .
    H H11C 0.749(2) 0.894(7) 0.714(2) 0.060 Uiso d 1 . .
    C C12 0.59151(16) 0.7176(6) 0.71339(13) 0.0369(6) Uani d 1 . .
    H H12A 0.547(2) 0.578(6) 0.7050(18) 0.055 Uiso d 1 . .
    H H12B 0.626(2) 0.700(6) 0.7649(19) 0.055 Uiso d 1 . .
    H H12C 0.560(2) 0.878(6) 0.7124(18) 0.055 Uiso d 1 . .
    C C13 0.69651(14) 0.8303(4) 0.02582(12) 0.0256(5) Uani d 1 . .
    H H13A 0.7105(17) 1.004(5) 0.0122(14) 0.031 Uiso d 1 . .
    H H13B 0.7519(17) 0.727(5) 0.0302(13) 0.031 Uiso d 1 . .
    C C14 0.62961(15) 0.7253(4) -0.03709(12) 0.0258(5) Uani d 1 . .
    H H14A 0.5725(18) 0.804(5) -0.0389(14) 0.031 Uiso d 1 . .
    H H14B 0.6438(17) 0.765(5) -0.0871(15) 0.031 Uiso d 1 . .
    C C15 0.55782(17) 0.3694(5) -0.08500(14) 0.0343(6) Uani d 1 . .
    H H15A 0.505(2) 0.433(6) -0.0801(17) 0.051 Uiso d 1 . .
    H H15B 0.556(2) 0.195(7) -0.0775(17) 0.051 Uiso d 1 . .
    H H15C 0.569(2) 0.411(6) -0.1393(18) 0.051 Uiso d 1 . .
loop_
    _atom_site_aniso_label
    _atom_site_aniso_U_11
    _atom_site_aniso_U_22
    _atom_site_aniso_U_33
    _atom_site_aniso_U_12
    _atom_site_aniso_U_13
    _atom_site_aniso_U_23
    O1 0.0332(8) 0.0310(8) 0.0191(7) 0.0056(7) 0.0101(6) 0.0038(6)
    O2 0.0217(8) 0.0284(9) 0.0295(7) -0.0005(6) 0.0062(6) 0.0013(6)
    O3 0.0344(9) 0.0220(8) 0.0269(7) -0.0026(6) 0.0010(6) 0.0008(6)
    N1 0.0216(9) 0.0303(10) 0.0204(8) 0.0015(8) 0.0049(7) 0.0015(7)
    C1 0.0217(10) 0.0272(11) 0.0183(9) -0.0015(8) 0.0064(8) 0.0000(8)
    C2 0.0232(10) 0.0229(11) 0.0222(9) 0.0022(8) 0.0032(8) 0.0047(8)
    C3 0.0222(10) 0.0250(11) 0.0246(10) 0.0003(8) 0.0050(8) -0.0021(9)
    C4 0.0209(10) 0.0249(11) 0.0220(9) -0.0068(8) 0.0044(8) -0.0016(8)
    C5 0.0268(11) 0.0227(11) 0.0215(9) -0.0025(9) 0.0043(8) 0.0028(9)
    C6 0.0240(10) 0.0225(11) 0.0236(10) 0.0029(9) 0.0036(8) -0.0001(8)
    C7 0.0279(12) 0.0277(12) 0.0218(10) 0.0016(9) 0.0069(8) 0.0041(9)
    C8 0.0178(10) 0.0279(12) 0.0234(10) -0.0030(8) 0.0047(8) 0.0010(8)
    C9 0.0193(10) 0.0317(13) 0.0229(10) 0.0009(9) 0.0034(8) -0.0020(9)
    C10 0.0248(11) 0.0295(12) 0.0234(10) 0.0049(9) 0.0034(8) 0.0009(9)
    C11 0.0417(15) 0.0447(16) 0.0306(12) -0.0115(12) -0.0026(11) -0.0012(11)
    C12 0.0326(13) 0.0552(17) 0.0236(11) 0.0086(12) 0.0071(10) 0.0030(11)
    C13 0.0257(11) 0.0286(12) 0.0239(10) -0.0021(9) 0.0084(8) 0.0005(9)
    C14 0.0317(12) 0.0247(11) 0.0219(10) -0.0017(9) 0.0073(9) 0.0029(8)
    C15 0.0373(14) 0.0272(13) 0.0350(13) -0.0042(10) -0.0021(10) 0.0016(10)
_geom_special_details
;
 All esds (except the esd in the dihedral angle between two l.s. planes)
 are estimated using the full covariance matrix.  The cell esds are taken
 into account individually in the estimation of esds in distances, angles
 and torsion angles; correlations between esds in cell parameters are only
 used when they are defined by crystal symmetry.  An approximate (isotropic)
 treatment of cell esds is used for estimating esds involving l.s. planes.
;
loop_
    _geom_bond_atom_site_label_1
    _geom_bond_atom_site_label_2
    _geom_bond_site_symmetry_2
    _geom_bond_distance
    _geom_bond_publ_flag
    O1 C1 . 1.373(2) ?
    O1 C7 . 1.427(3) ?
    O2 C8 . 1.421(3) ?
    O2 H2O . 0.88(3) ?
    O3 C14 . 1.415(3) ?
    O3 C15 . 1.420(3) ?
    N1 C9 . 1.462(3) ?
    N1 C10 . 1.482(3) ?
    N1 H1N . 0.93(3) ?
    C1 C2 . 1.390(3) ?
    C1 C6 . 1.390(3) ?
    C2 C3 . 1.393(3) ?
    C2 H2 . 0.97(3) ?
    C3 C4 . 1.393(3) ?
    C3 H3 . 1.02(3) ?
    C4 C5 . 1.392(3) ?
    C4 C13 . 1.516(3) ?
    C5 C6 . 1.385(3) ?
    C5 H5 . 1.01(3) ?
    C6 H6 . 0.99(3) ?
    C7 C8 . 1.518(3) ?
    C7 H7A . 0.98(3) ?
    C7 H7B . 0.98(3) ?
    C8 C9 . 1.514(3) ?
    C8 H8 . 1.09(3) ?
    C9 H9A . 1.04(3) ?
    C9 H9B . 0.99(3) ?
    C10 C11 . 1.501(4) ?
    C10 C12 . 1.515(3) ?
    C10 H10 . 0.95(3) ?
    C11 H11A . 1.06(4) ?
    C11 H11B . 0.99(4) ?
    C11 H11C . 0.94(4) ?
    C12 H12A . 1.03(4) ?
    C12 H12B . 0.98(3) ?
    C12 H12C . 1.00(4) ?
    C13 C14 . 1.513(3) ?
    C13 H13A . 1.01(3) ?
    C13 H13B . 1.04(3) ?
    C14 H14A . 1.00(3) ?
    C14 H14B . 0.99(3) ?
    C15 H15A . 0.94(4) ?
    C15 H15B . 0.96(3) ?
    C15 H15C . 1.04(3) ?
loop_
    _geom_angle_atom_site_label_1
    _geom_angle_atom_site_label_2
    _geom_angle_atom_site_label_3
    _geom_angle_site_symmetry_1
    _geom_angle_site_symmetry_3
    _geom_angle
    _geom_angle_publ_flag
    C1 O1 C7 . . 118.43(16) ?
    C8 O2 H2O . . 103.9(18) ?
    C14 O3 C15 . . 110.67(17) ?
    C9 N1 C10 . . 112.58(16) ?
    C9 N1 H1N . . 104.2(16) ?
    C10 N1 H1N . . 106.5(15) ?
    O1 C1 C2 . . 124.69(18) ?
    O1 C1 C6 . . 115.31(18) ?
    C2 C1 C6 . . 119.98(18) ?
    C1 C2 C3 . . 119.16(19) ?
    C1 C2 H2 . . 122.1(15) ?
    C3 C2 H2 . . 118.7(15) ?
    C2 C3 C4 . . 121.7(2) ?
    C2 C3 H3 . . 120.2(14) ?
    C4 C3 H3 . . 118.1(14) ?
    C5 C4 C3 . . 117.86(18) ?
    C5 C4 C13 . . 120.36(19) ?
    C3 C4 C13 . . 121.77(19) ?
    C6 C5 C4 . . 121.32(19) ?
    C6 C5 H5 . . 121.2(14) ?
    C4 C5 H5 . . 117.5(14) ?
    C5 C6 C1 . . 119.9(2) ?
    C5 C6 H6 . . 121.1(14) ?
    C1 C6 H6 . . 118.9(14) ?
    O1 C7 C8 . . 107.01(17) ?
    O1 C7 H7A . . 113.3(15) ?
    C8 C7 H7A . . 113.5(16) ?
    O1 C7 H7B . . 108.1(15) ?
    C8 C7 H7B . . 110.4(15) ?
    H7A C7 H7B . . 104(2) ?
    O2 C8 C9 . . 110.35(17) ?
    O2 C8 C7 . . 110.11(17) ?
    C9 C8 C7 . . 109.87(17) ?
    O2 C8 H8 . . 109.0(14) ?
    C9 C8 H8 . . 109.6(13) ?
    C7 C8 H8 . . 107.9(13) ?
    N1 C9 C8 . . 111.40(17) ?
    N1 C9 H9A . . 111.1(14) ?
    C8 C9 H9A . . 109.6(13) ?
    N1 C9 H9B . . 108.6(14) ?
    C8 C9 H9B . . 111.3(14) ?
    H9A C9 H9B . . 105(2) ?
    N1 C10 C11 . . 110.63(19) ?
    N1 C10 C12 . . 108.75(18) ?
    C11 C10 C12 . . 111.3(2) ?
    N1 C10 H10 . . 110.4(15) ?
    C11 C10 H10 . . 106.4(16) ?
    C12 C10 H10 . . 109.4(16) ?
    C10 C11 H11A . . 114.5(18) ?
    C10 C11 H11B . . 110(2) ?
    H11A C11 H11B . . 106(3) ?
    C10 C11 H11C . . 112(2) ?
    H11A C11 H11C . . 106(3) ?
    H11B C11 H11C . . 109(3) ?
    C10 C12 H12A . . 112.4(19) ?
    C10 C12 H12B . . 113(2) ?
    H12A C12 H12B . . 108(3) ?
    C10 C12 H12C . . 107.4(19) ?
    H12A C12 H12C . . 108(3) ?
    H12B C12 H12C . . 107(3) ?
    C14 C13 C4 . . 114.19(18) ?
    C14 C13 H13A . . 109.4(14) ?
    C4 C13 H13A . . 106.5(14) ?
    C14 C13 H13B . . 109.3(14) ?
    C4 C13 H13B . . 109.9(13) ?
    H13A C13 H13B . . 107(2) ?
    O3 C14 C13 . . 110.30(17) ?
    O3 C14 H14A . . 109.7(15) ?
    C13 C14 H14A . . 112.3(14) ?
    O3 C14 H14B . . 110.8(15) ?
    C13 C14 H14B . . 109.8(15) ?
    H14A C14 H14B . . 104(2) ?
    O3 C15 H15A . . 110.9(19) ?
    O3 C15 H15B . . 107.9(18) ?
    H15A C15 H15B . . 108(3) ?
    O3 C15 H15C . . 110.8(18) ?
    H15A C15 H15C . . 109(3) ?
    H15B C15 H15C . . 111(3) ?
_shelx_space_group_comment
;
The symmetry employed for this shelxl refinement is uniquely defined
by the following loop, which should always be used as a source of
symmetry information in preference to the above space-group names.
They are only intended as comments.
;
_shelx_estimated_absorpt_T_min     ?
_shelx_estimated_absorpt_T_max     ?
_shelx_res_file
;
TITL metoprololo libero P21/n (T = 100K)
CELL  1.54184  16.0344   5.4375  17.8512   90.000  100.731   90.000
ZERR     4.00   0.0003   0.0001   0.0003    0.000    0.002    0.000
LATT   1
SYMM  1/2 - X, 1/2 + Y, 1/2 - Z
SFAC  C    H    N    O
UNIT  60 100    4    12
MERG   2
ACTA
L.S.   100
WGHT    0.000000
FVAR       2.47567
O1    4    0.588620    0.905319    0.310910    11.00000    0.03317    0.03097 =
         0.01906    0.00381    0.01013    0.00557
O2    4    0.490934    0.761950    0.427778    11.00000    0.02169    0.02844 =
         0.02947    0.00131    0.00619   -0.00049
H2O   2    0.464904    0.905663    0.426018    11.00000   -1.20000
O3    4    0.623080    0.467874   -0.028176    11.00000    0.03440    0.02200 =
         0.02692    0.00083    0.00103   -0.00259
N1    3    0.587019    0.774300    0.577317    11.00000    0.02158    0.03028 =
         0.02045    0.00151    0.00491    0.00148
H1N   2    0.541919    0.665901    0.574545    11.00000   -1.20000
C1    1    0.617089    0.871845    0.243701    11.00000    0.02166    0.02720 =
         0.01831   -0.00005    0.00637   -0.00147
C2    1    0.666866    0.675520    0.228484    11.00000    0.02319    0.02286 =
         0.02224    0.00474    0.00319    0.00225
H2    2    0.686128    0.549429    0.265819    11.00000   -1.20000
C3    1    0.692244    0.663541    0.158091    11.00000    0.02221    0.02499 =
         0.02461   -0.00205    0.00503    0.00026
H3    2    0.727558    0.519330    0.145553    11.00000   -1.20000
C4    1    0.669655    0.844330    0.102774    11.00000    0.02093    0.02493 =
         0.02205   -0.00159    0.00437   -0.00683
C5    1    0.620728    1.040476    0.119977    11.00000    0.02680    0.02266 =
         0.02148    0.00284    0.00427   -0.00254
H5    2    0.607332    1.175759    0.080789    11.00000   -1.20000
C6    1    0.593965    1.054286    0.189262    11.00000    0.02396    0.02246 =
         0.02358   -0.00006    0.00359    0.00291
H6    2    0.559220    1.193427    0.201226    11.00000   -1.20000
C7    1    0.616501    0.738083    0.372055    11.00000    0.02791    0.02768 =
         0.02179    0.00410    0.00685    0.00159
H7A   2    0.603822    0.566476    0.358337    11.00000   -1.20000
H7B   2    0.678554    0.744757    0.384583    11.00000   -1.20000
C8    1    0.578439    0.824413    0.439246    11.00000    0.01782    0.02786 =
         0.02336    0.00096    0.00474   -0.00305
H8    2    0.584834    1.024209    0.442890    11.00000   -1.20000
C9    1    0.625706    0.709060    0.512070    11.00000    0.01934    0.03166 =
         0.02291   -0.00198    0.00338    0.00086
H9A   2    0.627901    0.519880    0.505496    11.00000   -1.20000
H9B   2    0.686067    0.761265    0.522881    11.00000   -1.20000
C10   1    0.644171    0.727157    0.651263    11.00000    0.02481    0.02945 =
         0.02345    0.00095    0.00344    0.00490
H10   2    0.672962    0.575379    0.649750    11.00000   -1.20000
C11   1    0.711565    0.921666    0.667361    11.00000    0.04166    0.04471 =
         0.03058   -0.00124   -0.00258   -0.01146
H11A  2    0.750870    0.935696    0.625589    11.00000   -1.50000
H11B  2    0.684654    1.085488    0.668630    11.00000   -1.50000
H11C  2    0.748785    0.894053    0.714025    11.00000   -1.50000
C12   1    0.591512    0.717624    0.713389    11.00000    0.03260    0.05521 =
         0.02357    0.00298    0.00709    0.00858
H12A  2    0.547240    0.578225    0.704975    11.00000   -1.50000
H12B  2    0.625757    0.699820    0.764871    11.00000   -1.50000
H12C  2    0.560475    0.878007    0.712355    11.00000   -1.50000
C13   1    0.696514    0.830264    0.025824    11.00000    0.02568    0.02860 =
         0.02389    0.00052    0.00842   -0.00206
H13A  2    0.710490    1.003910    0.012213    11.00000   -1.20000
H13B  2    0.751926    0.727143    0.030233    11.00000   -1.20000
C14   1    0.629610    0.725275   -0.037087    11.00000    0.03171    0.02471 =
         0.02188    0.00292    0.00733   -0.00171
H14A  2    0.572531    0.803738   -0.038921    11.00000   -1.20000
H14B  2    0.643769    0.765316   -0.087136    11.00000   -1.20000
C15   1    0.557818    0.369385   -0.084999    11.00000    0.03733    0.02725 =
         0.03498    0.00155   -0.00212   -0.00420
H15A  2    0.504643    0.432715   -0.080086    11.00000   -1.50000
H15B  2    0.556386    0.195392   -0.077484    11.00000   -1.50000
H15C  2    0.568583    0.411378   -0.139304    11.00000   -1.50000
HKLF 4
REM  metoprololo libero P21/n (T = 100K)
REM R1 =  0.0499 for    2070 Fo > 4sig(Fo)  and  0.0767 for all    2915 data
REM    247 parameters refined using      0 restraints
END
WGHT      0.0000      0.0000
REM Highest difference peak  0.228,  deepest hole -0.220,  1-sigma level  0.046
Q1    1   0.6054  0.8364  0.4784  11.00000  0.05    0.23
Q2    1   0.6765  0.8516  0.0732  11.00000  0.05    0.20
Q3    1   0.4779  0.7088  0.3647  11.00000  0.05    0.18
Q4    1   0.6720  0.7547  0.1236  11.00000  0.05    0.17
Q5    1   0.5994  0.7874  0.5929  11.00000  0.05    0.17
Q6    1   0.5005  0.4487 -0.1011  11.00000  0.05    0.15
Q7    1   0.5237  0.7690  0.7065  11.00000  0.05    0.14
Q8    1   0.7163  0.7870  0.0361  11.00000  0.05    0.14
Q9    1   0.6443  0.7111  0.2182  11.00000  0.05    0.14
Q10   1   0.6418  0.8122  0.2402  11.00000  0.05    0.14
Q11   1   0.6616  0.3094 -0.0384  11.00000  0.05    0.14
Q12   1   0.5832  1.1616  0.3188  11.00000  0.05    0.14
Q13   1   0.6659  0.6136  0.2429  11.00000  0.05    0.14
Q14   1   0.5936  0.7881  0.4042  11.00000  0.05    0.14
Q15   1   0.5860  0.4858  0.0250  11.00000  0.05    0.13
Q16   1   0.7772  0.7589  0.5886  11.00000  0.05    0.13
Q17   1   0.7826  0.8241  0.6412  11.00000  0.05    0.13
Q18   1   0.4680  0.5832  0.4262  11.00000  0.05    0.13
Q19   1   0.6793  1.0734 -0.0200  11.00000  0.05    0.13
Q20   1   0.5794  0.0376 -0.0960  11.00000  0.05    0.13
;
_shelx_res_checksum     83634
