# Supplementary material for: The solid-state structure of the β-blocker metoprolol: a combined experimental and in silico investigation
Source: Acta Crystallogr C Struct Chem. 2019 Jan 15;75(Pt 2):87–96. doi: 10.1107/S2053229618017084 (PMC6363042; doi:10.1107/S2053229618017084)
Supplement: Supplementary file 2 [file c-75-00087-Isup2.hkl]

#
# h,k,l, Fc-squared, Fo-squared, sigma(Fo-squared) and status flag
#
data_I
_shelx_title ' metoprololo libero P21/n (T = 100K)'
_shelx_refln_list_code          4
_shelx_F_calc_maximum      189.78
_exptl_crystal_F_000       584.00
_reflns_d_resolution_high  0.8090

loop_
 _symmetry_equiv_pos_as_xyz
 'x, y, z'
 '-x+1/2, y+1/2, -z+1/2'
 '-x, -y, -z'
 'x-1/2, -y-1/2, z-1/2'

_cell_length_a    16.0344
_cell_length_b     5.4375
_cell_length_c    17.8512
_cell_angle_alpha  90.000
_cell_angle_beta  100.731
_cell_angle_gamma  90.000

_shelx_F_squared_multiplier     1.000

loop_
 _refln_index_h
 _refln_index_k
 _refln_index_l
 _refln_F_squared_calc
 _refln_F_squared_meas
 _refln_F_squared_sigma
 _refln_observed_status
   2   0   0      589.42      569.25     54.22 o
   4   0   0    26846.06    25509.58    525.71 o
   6   0   0     1080.44     1132.87    139.32 o
   8   0   0      408.35      374.96     94.60 o
  10   0   0     2332.89     2600.75     82.96 o
  12   0   0        3.23        7.09      4.66 o
  14   0   0        3.62        0.28      8.87 o
  16   0   0      173.89      185.06     39.20 o
  18   0   0       15.41       17.05     11.79 o
   1   1   0      858.46      831.28     62.45 o
   2   1   0    36015.77    34409.66    376.78 o
   3   1   0       89.02       85.91     28.77 o
   4   1   0     1550.95     1465.29    141.75 o
   5   1   0      370.84      382.60     55.25 o
   6   1   0     1596.17     1656.93    126.84 o
   7   1   0     1204.74     1321.24    123.13 o
   8   1   0      865.23      963.12    113.35 o
   9   1   0      281.63      302.01     21.83 o
  10   1   0      264.15      280.00     22.54 o
  11   1   0      501.03      515.18     33.24 o
  12   1   0       59.47       50.46     17.81 o
  13   1   0       39.93       35.83      9.60 o
  14   1   0        4.66        3.12      3.13 o
  15   1   0       59.17       77.04     14.58 o
  16   1   0       26.77       18.78      7.90 o
  17   1   0       83.06       71.88     14.57 o
  18   1   0        0.33       -7.75      8.04 o
  19   1   0        1.92        4.48      2.72 o
   0   2   0     6321.58     6257.26    167.89 o
   1   2   0      407.14      422.24     32.05 o
   2   2   0      340.51      296.25     38.46 o
   3   2   0      316.15      354.42     43.96 o
   4   2   0      187.47      125.32     49.41 o
   5   2   0      807.35      803.76    139.13 o
   6   2   0      590.88      578.58    125.17 o
   7   2   0       67.65       53.33     12.25 o
   8   2   0        0.35        3.65     21.51 o
   9   2   0      398.89      389.41     26.68 o
  10   2   0       12.69       22.29      5.82 o
  11   2   0       42.56       30.40      7.91 o
  12   2   0      241.90      235.20     20.04 o
  13   2   0       13.54        3.79      6.44 o
  14   2   0       74.07       64.82     10.10 o
  15   2   0       16.32       19.21      7.13 o
  16   2   0       31.85       29.52      7.20 o
  17   2   0        0.13        1.35      4.11 o
   1   3   0       26.50       43.63     10.86 o
   2   3   0     2449.23     2617.28     72.90 o
   3   3   0       37.92       43.99      9.32 o
   4   3   0      131.32      105.01     14.97 o
   5   3   0        4.83        7.13      5.51 o
   6   3   0     1484.23     1539.16     51.15 o
   7   3   0       42.65       41.47      8.64 o
   8   3   0        6.75        7.90      3.19 o
   9   3   0       26.34       26.93      9.02 o
  10   3   0       45.66       47.19     12.30 o
  11   3   0       76.00       93.30     17.69 o
  12   3   0       20.81       25.48     10.81 o
  13   3   0       21.95       32.09      8.61 o
  14   3   0      119.36      135.98     23.95 o
  15   3   0        0.62       11.45      8.26 o
  16   3   0        2.49        1.83      5.11 o
   0   4   0      281.43      286.67     42.77 o
   1   4   0      160.67      147.83     20.61 o
   2   4   0      112.87       99.95     17.75 o
   3   4   0        0.02       -1.08      1.08 o
   4   4   0      243.71      243.43     22.37 o
   5   4   0      171.86      175.60     18.96 o
   6   4   0       15.52        6.41      4.43 o
   7   4   0        2.77        3.56      3.17 o
   8   4   0     1179.39     1308.31     54.17 o
   9   4   0      228.86      230.70     29.21 o
  10   4   0       34.55       26.86      8.98 o
  11   4   0       47.35       56.06     13.29 o
  12   4   0       24.23       35.20      8.43 o
  13   4   0       57.70       51.56     11.34 o
  14   4   0       28.11       49.22     16.35 o
  15   4   0        5.04        4.69      3.44 o
   1   5   0       99.24       64.24     24.66 o
   2   5   0      129.83      149.54     24.79 o
   3   5   0      401.18      453.04     39.59 o
   4   5   0       83.28       90.86     17.55 o
   5   5   0      130.11      122.22     15.73 o
   6   5   0        3.69       10.77      7.25 o
   7   5   0      105.54      111.22     15.17 o
   8   5   0        2.66        4.08      3.81 o
   9   5   0       92.81      109.37     17.72 o
  10   5   0        9.95       11.56      1.51 o
  11   5   0       39.69       45.33      9.88 o
  12   5   0      149.77      153.84     22.93 o
   0   6   0        4.90        7.43      3.89 o
   1   6   0      174.04      165.14     21.79 o
   2   6   0      119.78       99.85     16.41 o
   3   6   0      216.43      220.36     23.93 o
   4   6   0        2.05       -4.01      6.59 o
   5   6   0       34.48       51.82     15.97 o
   6   6   0       68.12       62.54     17.42 o
   7   6   0       33.04       27.75     10.16 o
 -19   0   1       94.49       88.12     19.42 o
 -17   0   1       63.67       88.01     25.36 o
 -15   0   1      175.81      169.97     38.90 o
 -13   0   1       76.17       68.72     15.45 o
 -11   0   1      183.03      188.01     23.54 o
  -9   0   1     1909.97     2344.07    260.48 o
  -7   0   1      117.98       77.70     45.88 o
  -5   0   1      521.83      395.60     75.13 o
  -3   0   1      867.59      852.98     83.86 o
   1   0   1     5141.71     5191.24    142.52 o
   3   0   1     8318.25     8315.60    251.30 o
   5   0   1     3297.54     3485.45    218.99 o
   7   0   1      364.73      400.19     89.18 o
   9   0   1       64.40       61.17     15.93 o
  11   0   1      734.32      765.91     48.60 o
  13   0   1     2089.97     2211.14     89.42 o
  15   0   1      332.95      423.02     60.18 o
  17   0   1      243.06      304.29     45.88 o
  19   0   1       18.65       23.25     10.07 o
 -19   1   1        0.91       -1.49      5.76 o
 -18   1   1        9.70        8.50      9.53 o
 -17   1   1      160.33      139.40     22.41 o
 -16   1   1       19.49        9.11      5.82 o
 -15   1   1       11.83       14.49      7.02 o
 -14   1   1       11.82       18.79      7.97 o
 -13   1   1      231.96      213.84     22.47 o
 -12   1   1       36.06       40.24      8.29 o
 -11   1   1       30.16       48.45      8.48 o
 -10   1   1        0.52        1.92      3.12 o
  -9   1   1      293.79      397.86     78.48 o
  -8   1   1      294.39      310.30     63.58 o
  -7   1   1     1555.31     1804.97    145.08 o
  -6   1   1      396.08      472.56     67.82 o
  -5   1   1     2184.26     2337.51    138.38 o
  -4   1   1     2952.43     2981.18    201.84 o
  -3   1   1     5432.10     5218.27    241.77 o
  -2   1   1     1960.55     1911.68    133.76 o
  -1   1   1     2208.73     2334.53    106.97 o
   0   1   1     1026.98     1031.91     72.57 o
   1   1   1        1.73        5.77      8.21 o
   2   1   1     6256.71     5926.75    166.39 o
   3   1   1     9316.84     9215.03    231.29 o
   4   1   1     3777.82     3590.94    223.24 o
   5   1   1      152.11      148.05     33.53 o
   6   1   1     3171.56     3275.83    176.42 o
   7   1   1     2585.24     2801.67    178.75 o
   8   1   1      263.16      232.43     56.29 o
   9   1   1       28.16       39.13      7.02 o
  10   1   1        1.37        2.28      3.31 o
  11   1   1      531.78      554.05     35.21 o
  12   1   1       22.89       24.69      6.36 o
  13   1   1        0.98        4.32      3.07 o
  14   1   1       91.42       79.00     15.07 o
  15   1   1       10.70       17.54      7.84 o
  16   1   1        0.29       -2.55      5.10 o
  17   1   1      321.80      392.88     35.39 o
  18   1   1        0.33       -2.88      4.17 o
 -18   2   1       30.22       12.51      7.66 o
 -17   2   1       30.43       36.08      9.61 o
 -16   2   1       25.78       15.13      3.48 o
 -15   2   1      288.29      288.25     26.01 o
 -14   2   1      101.08      114.67     16.83 o
 -13   2   1      123.59      106.89     13.32 o
 -12   2   1       53.05       42.97      8.16 o
 -11   2   1       19.46       28.33      6.41 o
 -10   2   1       13.95        8.57      4.91 o
  -9   2   1      843.50      891.30     40.28 o
  -8   2   1      124.76      111.01     22.09 o
  -7   2   1       15.02        6.21     19.36 o
  -6   2   1      162.66      154.36     22.30 o
  -5   2   1      747.00      829.06    141.36 o
  -4   2   1       68.00       32.20     18.21 o
  -3   2   1     2203.58     2523.65    124.96 o
  -2   2   1      152.19      125.91     25.04 o
  -1   2   1     4282.26     4417.77    179.02 o
   0   2   1       20.90       12.88     15.29 o
   1   2   1     2933.62     3208.74    174.05 o
   2   2   1      917.03      874.77    102.89 o
   3   2   1     1491.90     1544.16    113.82 o
   4   2   1     1045.22     1257.90    162.81 o
   5   2   1     1354.24     1529.15    190.94 o
   6   2   1       23.74       10.43      8.96 o
   7   2   1     2029.21     2155.89     67.59 o
   8   2   1      981.35      955.00     67.69 o
   9   2   1      841.88      843.54     40.05 o
  10   2   1       67.32       58.56     11.65 o
  11   2   1       12.82       14.07      6.99 o
  12   2   1       18.70       28.78     10.13 o
  13   2   1        3.30       15.45      5.27 o
  14   2   1       88.49       84.53     11.95 o
  15   2   1       73.12       80.98     11.04 o
  16   2   1       52.53       52.78      9.75 o
  17   2   1        4.74        5.59      3.59 o
 -17   3   1        6.22        4.51      5.98 o
 -16   3   1       21.33       20.72      9.39 o
 -15   3   1        5.23       -1.59      6.68 o
 -14   3   1       56.51       54.00     11.76 o
 -13   3   1        3.62        1.54      4.81 o
 -12   3   1      300.68      338.15     34.67 o
 -11   3   1      103.80      122.14     20.67 o
 -10   3   1        0.00       -0.30      3.99 o
  -9   3   1        0.44       -0.65      3.09 o
  -8   3   1       44.72       28.46      6.98 o
  -7   3   1       18.88       16.37      2.65 o
  -6   3   1      194.18      202.65     18.04 o
  -5   3   1      319.39      329.79     22.85 o
  -4   3   1        7.05       11.44      4.03 o
  -3   3   1       29.39       24.09      6.42 o
  -2   3   1      215.50      195.48     19.64 o
  -1   3   1      480.20      517.02     33.98 o
   0   3   1        7.86       24.50      8.47 o
   1   3   1       34.86       25.20      8.00 o
   2   3   1      384.95      371.96     27.41 o
   3   3   1      118.80      119.75     15.70 o
   4   3   1      481.89      475.53     33.00 o
   5   3   1      864.82      838.19     37.12 o
   6   3   1      286.57      259.63     21.30 o
   7   3   1       19.52       14.18      4.56 o
   8   3   1      136.09      139.01     16.71 o
   9   3   1      229.57      215.21     26.59 o
  10   3   1        1.76        4.87      2.59 o
  11   3   1       46.41       37.21     12.32 o
  12   3   1       16.03       18.05      8.55 o
  13   3   1       63.84       52.35     12.33 o
  14   3   1       29.37       33.52     10.77 o
  15   3   1        0.00        1.50      8.89 o
  16   3   1        0.13       -4.36      7.46 o
 -15   4   1       32.33       24.45      7.08 o
 -14   4   1       43.80       53.92     17.53 o
 -13   4   1      133.54      130.17     21.05 o
 -12   4   1       86.01       94.50     16.96 o
 -11   4   1       95.61      119.11     19.23 o
 -10   4   1        1.88        4.19      5.98 o
  -9   4   1       72.70       76.59     16.57 o
  -8   4   1       76.30       92.42     14.83 o
  -7   4   1        2.36        3.24      3.44 o
  -6   4   1       83.50       68.15     12.43 o
  -5   4   1        7.28        6.17      7.19 o
  -4   4   1       24.53       19.89      6.79 o
  -3   4   1      293.61      292.16     24.24 o
  -2   4   1        0.13       -2.31      2.31 o
  -1   4   1      811.64      855.27     49.81 o
   0   4   1      105.74       94.27     21.65 o
   1   4   1        0.52        4.69     11.69 o
   2   4   1       15.03       26.98     10.16 o
   3   4   1       64.48       53.31     13.44 o
   4   4   1      184.91      177.36     18.90 o
   5   4   1      475.12      456.84     30.92 o
   6   4   1        8.11        1.58      2.68 o
   7   4   1        4.04        9.25      8.67 o
   8   4   1      105.92      117.88     16.01 o
   9   4   1        0.30        4.41      4.25 o
  10   4   1       62.63       56.91     13.82 o
  11   4   1      106.77      111.92     19.84 o
  12   4   1        0.36        5.10      3.49 o
  13   4   1       15.22       25.57      6.56 o
  14   4   1        2.87        6.08      7.32 o
  15   4   1       20.76       17.28      5.69 o
 -12   5   1      150.08      169.80     25.54 o
 -11   5   1       14.10       10.42      3.71 o
 -10   5   1        7.67        4.88      2.09 o
  -9   5   1        0.55        3.64      2.52 o
  -8   5   1        0.75       -0.75      2.85 o
  -7   5   1        0.66        1.22     15.55 o
  -6   5   1        2.32        5.08      3.60 o
  -5   5   1      138.65      138.79     17.36 o
  -4   5   1       11.99       13.26      2.47 o
  -3   5   1      465.21      489.09     40.96 o
  -2   5   1      103.79      106.17     19.26 o
  -1   5   1       24.16       44.55     16.55 o
   0   5   1        2.92        0.10     10.28 o
   1   5   1     1118.92     1178.39     63.57 o
   2   5   1        3.29        4.82     17.82 o
   3   5   1      202.33      216.98     28.47 o
   4   5   1       18.93       19.21      8.73 o
   5   5   1      402.85      420.16     38.43 o
   6   5   1        0.72        0.11     13.05 o
   7   5   1       96.37      109.43     14.63 o
   8   5   1       15.29        9.85      2.16 o
   9   5   1       68.64       56.35     11.42 o
  10   5   1       53.15       53.52     11.05 o
  11   5   1      154.34      156.06     17.97 o
  -7   6   1      149.29      149.39     25.49 o
  -6   6   1       74.08       93.91     21.20 o
  -5   6   1        9.54       17.75     11.56 o
  -4   6   1      186.99      145.27     34.62 o
  -3   6   1      179.97      167.75     20.58 o
  -2   6   1        2.68        1.07      5.42 o
  -1   6   1      355.53      335.27     30.47 o
   0   6   1       78.83       66.96     13.87 o
   1   6   1        0.40       -4.33      7.24 o
   2   6   1        0.96        4.71      9.36 o
   3   6   1        1.65       -1.49      7.59 o
   4   6   1       21.59       14.49      6.41 o
   5   6   1      181.78      144.21     29.48 o
   6   6   1        0.01       -5.36      5.36 o
   7   6   1       97.36       78.59     17.84 o
 -18   0   2       90.50       85.55     23.96 o
 -16   0   2      838.08      927.68     89.13 o
 -14   0   2      636.76      585.39     44.64 o
 -12   0   2       10.13       -0.82      3.51 o
 -10   0   2       14.29        2.88      9.99 o
  -8   0   2     1280.94     1382.00    189.61 o
  -6   0   2     2036.77     2089.54    193.89 o
  -4   0   2     4792.88     4778.79    235.61 o
  -2   0   2     6103.88     6036.31    190.37 o
   0   0   2     1414.53     1380.24     77.44 o
   2   0   2      560.94      571.48     41.14 o
   4   0   2     5229.42     5336.75    233.94 o
   6   0   2       13.14       20.03     17.59 o
   8   0   2      296.34      225.19     67.60 o
  10   0   2       26.95       31.37      7.39 o
  12   0   2     1090.95     1004.85     59.14 o
  14   0   2        3.53      -13.04     15.51 o
  16   0   2      264.66      289.74     47.33 o
  18   0   2        0.28        6.31      6.83 o
 -19   1   2       40.05       44.13     14.89 o
 -18   1   2       71.91       67.33     13.09 o
 -17   1   2       54.66       51.79     13.21 o
 -16   1   2      193.66      187.22     21.32 o
 -15   1   2       78.55       94.08     16.10 o
 -14   1   2      111.08      112.62     17.10 o
 -13   1   2        4.24        0.36      2.31 o
 -12   1   2       50.87       33.86      8.23 o
 -11   1   2      450.21      446.10     31.57 o
 -10   1   2      226.56      228.77     20.23 o
  -9   1   2      298.71      335.10     72.60 o
  -8   1   2     1025.37      931.86    113.20 o
  -7   1   2      305.47      315.96     60.78 o
  -6   1   2      163.03      164.46     42.25 o
  -5   1   2     2084.19     2076.14    132.20 o
  -4   1   2       10.60       22.73     23.46 o
  -3   1   2      689.44      631.44     83.79 o
  -2   1   2     2140.95     2231.42    142.09 o
  -1   1   2        0.04        3.24      5.59 o
   0   1   2      886.73      861.80     79.49 o
   1   1   2     5986.51     5845.48    228.61 o
   2   1   2     2549.53     2680.20    117.34 o
   3   1   2       23.58       33.10     15.12 o
   4   1   2       63.19       78.40     25.77 o
   5   1   2     3117.09     3144.73    227.84 o
   6   1   2        3.57        0.39      3.49 o
   7   1   2        0.10        7.24     12.97 o
   8   1   2     1906.46     2086.00    164.70 o
   9   1   2     1178.43     1222.43     47.19 o
  10   1   2      201.84      232.03     22.03 o
  11   1   2        3.15       -1.85      4.31 o
  12   1   2       20.13        9.74      4.02 o
  13   1   2      183.48      193.80     22.48 o
  14   1   2      138.53      115.34     17.24 o
  15   1   2       29.57       15.41      6.11 o
  16   1   2        1.68       -2.96      8.14 o
  17   1   2        0.48       -3.44      4.05 o
  18   1   2        1.87        1.54      7.23 o
 -18   2   2       73.66       50.04     14.50 o
 -17   2   2        0.76        4.91      3.38 o
 -16   2   2      145.16      158.91     18.24 o
 -15   2   2       64.08       60.67     11.47 o
 -14   2   2      442.86      521.62     36.92 o
 -13   2   2       35.39       40.94      9.36 o
 -12   2   2       75.79       90.22     11.75 o
 -11   2   2       37.38       37.63      7.70 o
 -10   2   2        1.23       -0.33      3.45 o
  -9   2   2      320.82      303.47     22.56 o
  -8   2   2       80.13       99.01     14.71 o
  -7   2   2      213.44      232.86     28.25 o
  -6   2   2        9.90       14.69     29.62 o
  -5   2   2      809.36      928.09    145.55 o
  -4   2   2      155.78      143.93     34.64 o
  -3   2   2       24.69       17.20     10.73 o
  -2   2   2      421.94      357.86     47.97 o
  -1   2   2     3871.23     4157.49    204.59 o
   0   2   2     1252.88     1306.34    117.84 o
   1   2   2      699.05      546.56     82.35 o
   2   2   2       42.94       36.96     21.71 o
   3   2   2      109.88       71.92     21.75 o
   4   2   2      120.73      103.22     32.91 o
   5   2   2      415.69      438.75    103.36 o
   6   2   2      237.13      227.04     26.85 o
   7   2   2     1208.59     1267.83     53.04 o
   8   2   2      101.03      114.26     17.04 o
   9   2   2      214.09      220.60     20.54 o
  10   2   2      579.57      573.86     35.25 o
  11   2   2      278.20      248.74     23.98 o
  12   2   2        2.36        1.80      2.67 o
  13   2   2       22.64       12.84      3.98 o
  14   2   2       30.27       44.47      8.65 o
  15   2   2       13.61        3.82      5.03 o
  16   2   2       27.07       44.11      9.13 o
  17   2   2        4.56       -0.54      1.76 o
 -17   3   2      172.99      143.44     23.00 o
 -16   3   2      142.96      153.59     27.89 o
 -15   3   2       15.27       28.37     13.29 o
 -14   3   2      120.65      118.23     29.41 o
 -13   3   2       57.93       62.44     13.61 o
 -12   3   2      186.06      196.02     25.52 o
 -11   3   2      141.49      162.72     23.49 o
 -10   3   2       48.32       45.83     11.71 o
  -9   3   2        2.18        2.18      4.46 o
  -8   3   2       13.89        8.94      3.30 o
  -7   3   2        9.40        8.54      3.67 o
  -6   3   2       74.76       66.89      9.92 o
  -5   3   2      181.68      186.63     16.90 o
  -4   3   2     1070.64     1072.68     39.83 o
  -3   3   2      749.55      854.13     41.51 o
  -2   3   2     1066.15     1121.96     47.54 o
  -1   3   2       80.49       89.52     13.80 o
   0   3   2       29.08        9.37      8.32 o
   1   3   2      743.81      768.95     41.40 o
   2   3   2     1163.95     1168.47     50.01 o
   3   3   2      126.47      120.00     16.18 o
   4   3   2      408.43      406.19     31.01 o
   5   3   2        2.88        9.04      3.78 o
   6   3   2     1078.90     1108.71     44.50 o
   7   3   2      246.44      245.40     21.36 o
   8   3   2      265.73      294.16     24.58 o
   9   3   2       63.71       36.33     11.29 o
  10   3   2      109.89       90.22     17.67 o
  11   3   2      522.56      568.11     44.64 o
  12   3   2       47.21       34.02      9.68 o
  13   3   2        2.28       -3.30      7.13 o
  14   3   2      234.17      221.81     25.76 o
  15   3   2        1.21       -0.32      6.21 o
  16   3   2      105.43      105.93     22.07 o
 -15   4   2      222.31      280.94     34.18 o
 -14   4   2       68.38       97.52     23.31 o
 -13   4   2      160.33      194.22     22.77 o
 -12   4   2      106.01       97.76     17.50 o
 -11   4   2      165.76      190.70     25.10 o
 -10   4   2       11.74        8.44      8.64 o
  -9   4   2      752.14      832.07     53.55 o
  -8   4   2      265.41      248.55     34.60 o
  -7   4   2       90.91       88.15     18.17 o
  -6   4   2        5.93       10.58      3.13 o
  -5   4   2      613.68      560.25     34.23 o
  -4   4   2       59.81       40.33      8.26 o
  -3   4   2        0.73        1.84      3.31 o
  -2   4   2       69.31       66.61     11.18 o
  -1   4   2        5.03        5.90      3.97 o
   0   4   2      830.49      891.32     41.10 o
   1   4   2      308.22      310.82     30.44 o
   2   4   2        0.00       -5.49      5.49 o
   3   4   2      100.62       64.68     21.03 o
   4   4   2     1285.52     1319.24     52.04 o
   5   4   2       86.35       80.95     12.67 o
   6   4   2        6.22        1.70      2.05 o
   7   4   2      296.44      293.86     25.65 o
   8   4   2      479.35      527.65     34.24 o
   9   4   2      218.38      216.08     28.23 o
  10   4   2      137.70      135.51     21.42 o
  11   4   2       40.25       22.07     10.20 o
  12   4   2        0.15       -0.04      3.58 o
  13   4   2        5.86        3.47      4.72 o
  14   4   2       60.73       65.01     11.99 o
 -12   5   2        7.06        1.32      2.74 o
 -11   5   2      316.19      343.93     27.89 o
 -10   5   2       22.31       25.38     14.29 o
  -9   5   2       12.08       15.23      7.34 o
  -8   5   2        3.92        6.14      2.65 o
  -7   5   2      391.77      431.89     38.02 o
  -6   5   2       10.42       14.24      8.73 o
  -5   5   2        0.97       -3.62      6.49 o
  -4   5   2        0.83       -4.06      4.06 o
  -3   5   2       16.76        0.55      8.80 o
  -2   5   2       25.98       25.18      7.63 o
  -1   5   2       97.81      102.49     17.63 o
   0   5   2      397.68      435.73     37.38 o
   1   5   2      149.72      186.51     24.71 o
   2   5   2        0.35       -0.17      4.66 o
   3   5   2       50.10       30.27     11.10 o
   4   5   2       40.39       33.93     10.11 o
   5   5   2       14.84       18.33      7.20 o
   6   5   2      150.93      163.97     24.10 o
   7   5   2       48.21       71.73     14.93 o
   8   5   2        6.02       10.14      7.11 o
   9   5   2        3.77        1.72      3.51 o
  10   5   2       73.77       75.75     13.67 o
  11   5   2       78.23       37.01     39.80 o
  -7   6   2        1.53       -6.56      7.32 o
  -6   6   2      106.99      133.20     25.15 o
  -5   6   2        4.99       12.03      8.37 o
  -4   6   2      131.81      134.56     26.93 o
  -3   6   2        8.00       17.06      5.87 o
  -2   6   2       11.46        4.46      4.66 o
  -1   6   2       89.59       94.26     16.05 o
   0   6   2       16.27        9.76      4.34 o
   1   6   2        6.73        9.52      6.36 o
   2   6   2       22.86       20.39      7.37 o
   3   6   2      170.92      185.27     21.73 o
   4   6   2       27.08       23.77      7.18 o
   5   6   2        1.15        4.17      2.32 o
   6   6   2       59.01       75.16     18.88 o
 -19   0   3        0.27       13.68      9.01 o
 -17   0   3      156.93      144.41     32.01 o
 -15   0   3        0.00       -7.80     66.02 o
 -13   0   3        0.83        5.53     16.31 o
 -11   0   3      226.71      245.14     38.39 o
  -9   0   3        3.05       19.80     15.13 o
  -7   0   3       47.71       16.43     24.04 o
  -5   0   3      586.07      567.91     91.66 o
  -3   0   3     9217.22     8546.35    282.26 o
  -1   0   3       20.70       21.08      6.76 o
   1   0   3     2327.02     2350.88     61.48 o
   3   0   3      460.75      482.03     46.35 o
   5   0   3       79.18       67.60     34.99 o
   7   0   3       29.56       -6.48      6.48 o
   9   0   3     1099.20     1145.20     55.03 o
  11   0   3       75.90       59.86     13.28 o
  13   0   3        0.82       -8.01     10.72 o
  15   0   3       92.55      133.32     35.57 o
  17   0   3       55.90       41.01     15.97 o
 -19   1   3      117.99       95.46     20.06 o
 -18   1   3        4.29        7.05      2.09 o
 -17   1   3       46.89       42.89      8.59 o
 -16   1   3       36.03       33.62      8.13 o
 -15   1   3       10.56       13.55      4.26 o
 -14   1   3        5.91       11.68      9.91 o
 -13   1   3       39.77       41.94      8.89 o
 -12   1   3       20.86       10.79      4.41 o
 -11   1   3       76.17       78.53     10.88 o
 -10   1   3       33.73       29.35      9.28 o
  -9   1   3        0.01        3.72      9.10 o
  -8   1   3      180.11      129.40     43.73 o
  -7   1   3      189.63      179.98     44.74 o
  -6   1   3       12.49        7.46      6.97 o
  -5   1   3      749.72      708.03    107.80 o
  -4   1   3      811.67      701.56     98.28 o
  -3   1   3      208.43      214.49     48.04 o
  -2   1   3       28.21       28.46     10.82 o
  -1   1   3        1.82        0.22      4.03 o
   0   1   3        6.52        7.38      2.11 o
   1   1   3     4013.60     4061.66    117.12 o
   2   1   3     3858.39     3830.97    111.00 o
   3   1   3     4683.50     4699.23    178.15 o
   4   1   3     3285.64     3576.84    169.62 o
   5   1   3     1715.54     1912.34    134.92 o
   6   1   3        0.67       30.71     30.31 o
   7   1   3      691.18      814.82    136.35 o
   8   1   3     1724.81     1840.04     67.53 o
   9   1   3        0.26        6.33      6.14 o
  10   1   3       63.04       44.96     14.03 o
  11   1   3      286.55      294.12     26.47 o
  12   1   3       82.00       57.76     17.87 o
  13   1   3        6.54        8.57      3.61 o
  14   1   3      168.90      165.04     21.38 o
  15   1   3      217.51      216.01     29.79 o
  16   1   3        0.14       -3.40      3.40 o
  17   1   3        7.34        8.80      6.05 o
  18   1   3       89.84       70.55     11.34 o
 -18   2   3        0.51        1.33      3.52 o
 -17   2   3      101.09      111.58     13.63 o
 -16   2   3       95.89       83.17     13.30 o
 -15   2   3       92.00      104.34     15.57 o
 -14   2   3       54.21       44.70     11.91 o
 -13   2   3        6.42       11.08      3.91 o
 -12   2   3        7.70        4.39      4.35 o
 -11   2   3       11.39        3.44      5.94 o
 -10   2   3       91.21       87.36     11.25 o
  -9   2   3      203.99      181.99     17.66 o
  -8   2   3       47.99       33.24      6.52 o
  -7   2   3       12.94       12.00      5.88 o
  -6   2   3      582.81      595.98    124.43 o
  -5   2   3      387.38      416.67     98.47 o
  -4   2   3      667.49      699.99     79.25 o
  -3   2   3       99.07       91.07     26.08 o
  -2   2   3     3620.00     3978.80    169.75 o
  -1   2   3        1.17      -14.42     20.05 o
   0   2   3       49.06       47.30     21.13 o
   1   2   3        0.14        6.71      8.66 o
   2   2   3      253.05      162.36     47.11 o
   3   2   3        8.61       14.87      9.55 o
   4   2   3       34.48       24.17     13.82 o
   5   2   3      305.74      298.30     30.31 o
   6   2   3     1417.15     1361.66     72.42 o
   7   2   3      198.71      192.96     21.49 o
   8   2   3     1143.76     1118.44     55.93 o
   9   2   3      202.56      209.21     20.50 o
  10   2   3       12.97       13.91      6.55 o
  11   2   3       16.94       13.15      8.00 o
  12   2   3      622.45      620.34     38.74 o
  13   2   3        1.15        7.91      2.45 o
  14   2   3       18.59       14.15      3.26 o
  15   2   3       10.18       11.28      4.14 o
  16   2   3        3.79        2.67      5.41 o
  17   2   3        0.33       -5.09      8.14 o
 -17   3   3        5.82       -1.74      4.50 o
 -16   3   3       47.77       56.31     17.02 o
 -15   3   3       36.61       22.63      6.75 o
 -14   3   3        0.05        1.39      6.01 o
 -13   3   3       11.16       11.40      6.16 o
 -12   3   3      345.83      374.27     34.38 o
 -11   3   3       96.59       86.55     16.67 o
 -10   3   3       68.95       56.35     12.22 o
  -9   3   3        6.49       16.02      9.80 o
  -8   3   3      139.61      124.49     19.25 o
  -7   3   3       26.36       28.22      9.11 o
  -6   3   3      485.67      486.77     35.58 o
  -5   3   3      689.80      629.68     30.76 o
  -4   3   3      563.98      585.61     29.61 o
  -3   3   3      182.01      186.01     18.79 o
  -2   3   3       25.98       29.18      4.55 o
  -1   3   3      102.14       99.54     14.76 o
   0   3   3      654.80      731.59     37.36 o
   1   3   3        2.76        5.01      1.85 o
   2   3   3      141.96      139.55     16.28 o
   3   3   3       55.12       50.13      9.41 o
   4   3   3        0.04        4.91      4.96 o
   5   3   3      132.36      118.39     14.50 o
   6   3   3      212.02      216.17     20.01 o
   7   3   3      172.81      139.36     16.35 o
   8   3   3      189.74      186.32     19.85 o
   9   3   3     1358.43     1366.17     68.03 o
  10   3   3      909.56      938.58     57.85 o
  11   3   3       61.83       69.60     12.63 o
  12   3   3        2.23        3.84      4.39 o
  13   3   3       82.66       74.04     11.80 o
  14   3   3      120.83      107.34     18.08 o
  15   3   3       10.96       10.49      3.88 o
 -15   4   3       88.24       97.22     20.60 o
 -14   4   3       78.24       82.16     20.17 o
 -13   4   3      107.36      157.98     31.31 o
 -12   4   3        3.40       -1.64      3.08 o
 -11   4   3       11.94        8.64     10.40 o
 -10   4   3        1.33        1.65      4.39 o
  -9   4   3        4.86        9.85     14.12 o
  -8   4   3      104.32      117.25     19.38 o
  -7   4   3       17.64       16.58      6.19 o
  -6   4   3       21.08       18.48     10.96 o
  -5   4   3        0.03        0.53      4.52 o
  -4   4   3       82.93       75.33     12.00 o
  -3   4   3       60.12       62.33     10.90 o
  -2   4   3      307.34      304.59     24.23 o
  -1   4   3        9.39        6.91      5.44 o
   0   4   3      501.82      541.28     39.70 o
   1   4   3       32.61       21.87      7.42 o
   2   4   3      498.09      466.64     38.33 o
   3   4   3      359.30      375.87     34.26 o
   4   4   3      543.40      563.70     42.41 o
   5   4   3       55.40       68.97     12.51 o
   6   4   3      797.63      843.64     43.51 o
   7   4   3      352.08      359.35     28.55 o
   8   4   3      200.04      226.04     22.40 o
   9   4   3        1.33       -2.03      4.49 o
  10   4   3       61.24       71.72     16.13 o
  11   4   3       60.98       65.30     15.21 o
  12   4   3        5.79       14.04      8.36 o
  13   4   3        1.10        1.47      2.65 o
  14   4   3       46.67       53.24     15.38 o
 -13   5   3       49.28       34.61     10.40 o
 -12   5   3        4.99        1.28      1.20 o
 -11   5   3        0.00        3.16     11.54 o
 -10   5   3        1.63       -1.06      8.09 o
  -9   5   3      248.65      286.86     28.98 o
  -8   5   3       14.37       10.53      5.93 o
  -7   5   3      202.99      233.51     28.05 o
  -6   5   3        0.44        0.92      5.48 o
  -5   5   3       52.98       63.44     14.72 o
  -4   5   3        2.01        0.64      1.84 o
  -3   5   3        5.78        2.83      7.90 o
  -2   5   3       26.21       26.07      7.14 o
  -1   5   3      187.72      118.00     44.31 o
   0   5   3      145.48      142.85     26.46 o
   1   5   3      196.75      193.30     26.83 o
   2   5   3      235.98      256.01     30.11 o
   3   5   3      208.54      209.58     27.98 o
   4   5   3      189.86      199.36     26.66 o
   5   5   3        5.77        3.70      3.23 o
   6   5   3      268.93      270.56     30.73 o
   7   5   3       75.97       71.93     16.06 o
   8   5   3       27.65       20.98     10.56 o
   9   5   3       69.98       88.41     23.25 o
  10   5   3        7.76       12.01      4.95 o
  11   5   3        7.66        6.34      8.04 o
  12   5   3       10.62        7.74      3.98 o
  -7   6   3        4.36       -9.65     10.83 o
  -6   6   3       33.20       34.37     12.26 o
  -5   6   3       23.17       14.46      7.34 o
  -4   6   3        5.81        8.07      3.55 o
  -3   6   3      157.50      190.96     32.98 o
  -2   6   3        3.26       -3.47      5.77 o
  -1   6   3        6.90        2.68      5.04 o
   0   6   3       16.72       13.47      3.30 o
   1   6   3      132.89      133.97     18.77 o
   2   6   3       72.99       69.07     12.67 o
   3   6   3       24.16       18.67      6.93 o
   4   6   3        7.62        0.34      7.16 o
   5   6   3        3.75        7.65     11.61 o
   6   6   3        8.49        8.81      6.58 o
 -18   0   4        0.88        2.26      3.55 o
 -16   0   4       38.92       48.00     21.16 o
 -14   0   4      160.80      179.21     35.39 o
 -12   0   4       60.66       40.33     28.16 o
 -10   0   4        1.53        3.37      4.00 o
  -8   0   4      396.84      425.93    108.28 o
  -6   0   4        4.50        1.91     15.71 o
  -4   0   4      630.45      620.86     88.59 o
  -2   0   4     4995.98     4782.51    183.02 o
   0   0   4        5.14        3.02      5.67 o
   2   0   4     2843.45     2808.44     92.14 o
   4   0   4     1100.88     1123.60     84.33 o
   6   0   4      186.69      215.28     57.16 o
   8   0   4      120.90      111.57     16.41 o
  10   0   4       27.16       25.07      9.13 o
  12   0   4      631.55      619.90     73.71 o
  14   0   4      277.31      323.04     52.60 o
  16   0   4       13.84       20.75     17.50 o
  18   0   4       15.21       12.90      3.35 o
 -19   1   4        6.67        3.85      9.84 o
 -18   1   4       30.77       24.52      6.81 o
 -17   1   4        1.60       -2.57      3.87 o
 -16   1   4       33.64       27.54      9.41 o
 -15   1   4       15.47        6.62      5.73 o
 -14   1   4       20.59       25.13      7.40 o
 -13   1   4        6.39        4.51      4.67 o
 -12   1   4       17.63       10.72      5.03 o
 -11   1   4       47.24       30.37      7.71 o
 -10   1   4      112.13      117.38     14.25 o
  -9   1   4       16.97       20.77      6.05 o
  -8   1   4      440.97      478.20     81.06 o
  -7   1   4      386.70      327.30     62.51 o
  -6   1   4     1053.24      932.89    137.91 o
  -5   1   4        0.06        8.22      4.85 o
  -4   1   4      898.40      957.01    115.85 o
  -3   1   4     2597.55     2571.66    171.49 o
  -2   1   4      522.55      537.90     52.43 o
  -1   1   4       20.95       26.85      7.55 o
   0   1   4      751.38      730.42     40.79 o
   1   1   4     1236.53     1291.45     77.82 o
   2   1   4      266.79      257.48     30.51 o
   3   1   4       25.46       27.80      9.20 o
   4   1   4        1.98       -3.59     11.69 o
   5   1   4      645.82      679.01     82.66 o
   6   1   4     1339.82     1406.76    127.37 o
   7   1   4      598.41      599.49    120.29 o
   8   1   4      494.57      507.10     30.09 o
   9   1   4      102.66      104.74     14.75 o
  10   1   4       17.27       25.80      7.23 o
  11   1   4       29.77       43.85     10.33 o
  12   1   4        0.69       -3.35      3.77 o
  13   1   4        0.26        1.92      3.99 o
  14   1   4      283.46      313.64     35.98 o
  15   1   4       65.87       86.49     18.06 o
  16   1   4       21.39        6.76     11.58 o
  17   1   4       49.56       58.01     11.70 o
  18   1   4       34.75       32.93     10.75 o
 -18   2   4        1.99       10.62      6.21 o
 -17   2   4      281.02      306.85     22.52 o
 -16   2   4        5.60        4.87      3.44 o
 -15   2   4        2.79        0.03      2.87 o
 -14   2   4        8.76        7.90     11.49 o
 -13   2   4       39.74       32.97      9.22 o
 -12   2   4       95.93       92.33     13.70 o
 -11   2   4        2.63       -0.52      3.23 o
 -10   2   4       94.15       79.09     14.50 o
  -9   2   4        8.32        8.16      4.34 o
  -8   2   4       98.60       94.69     11.36 o
  -7   2   4       81.21       91.66     13.46 o
  -6   2   4        1.03       16.67     25.71 o
  -5   2   4        1.33       -9.41     10.06 o
  -4   2   4       50.22       40.74     17.85 o
  -3   2   4     1150.58     1255.33    103.68 o
  -2   2   4       66.55       52.01     15.97 o
  -1   2   4       17.11       10.47      5.42 o
   0   2   4        6.39       24.37     24.16 o
   1   2   4      191.40      255.79     64.90 o
   2   2   4      115.22      116.32     50.72 o
   3   2   4      551.52      565.63     78.24 o
   4   2   4        0.24        3.25      9.22 o
   5   2   4       99.21       78.04     15.83 o
   6   2   4      139.38      119.94     22.66 o
   7   2   4      316.77      311.81     23.38 o
   8   2   4       14.20       14.41      4.87 o
   9   2   4       12.81       23.42      9.96 o
  10   2   4       80.09       83.05     13.93 o
  11   2   4     1629.59     1639.87     63.48 o
  12   2   4      233.47      220.84     23.79 o
  13   2   4       27.35       37.98      9.84 o
  14   2   4       14.77       19.96      6.98 o
  15   2   4      259.42      236.58     20.69 o
  16   2   4        0.30       -3.92      3.92 o
  17   2   4        0.18       -4.84      8.12 o
 -17   3   4        0.00       -6.62      6.62 o
 -16   3   4       15.93       31.20     12.18 o
 -15   3   4      234.42      283.42     41.77 o
 -14   3   4       40.33       37.39     11.03 o
 -13   3   4       75.55       70.85     15.24 o
 -12   3   4      130.25      112.53     23.89 o
 -11   3   4       54.26       62.43      9.54 o
 -10   3   4       58.03       67.17     14.36 o
  -9   3   4        0.00       -1.01      7.82 o
  -8   3   4      218.85      207.64     24.58 o
  -7   3   4      100.52       84.32     16.14 o
  -6   3   4       67.84       78.67     14.90 o
  -5   3   4      128.73      130.08     19.75 o
  -4   3   4      657.11      674.78     48.63 o
  -3   3   4       35.53       27.72     11.67 o
  -2   3   4      399.31      371.96     26.12 o
  -1   3   4      884.53      991.84     42.74 o
   0   3   4     1557.66     1718.76     57.23 o
   1   3   4       75.72       82.94     13.22 o
   2   3   4     1006.70     1042.92     46.70 o
   3   3   4       30.10       38.82      8.73 o
   4   3   4       47.11       40.28     13.15 o
   5   3   4        7.93        8.00      4.28 o
   6   3   4       18.21       21.24      6.36 o
   7   3   4      318.46      326.64     25.72 o
   8   3   4      140.67      117.28     18.65 o
   9   3   4      660.48      680.67     38.99 o
  10   3   4       35.16       46.51     10.03 o
  11   3   4       28.44       20.12      4.85 o
  12   3   4       96.26      103.97     15.76 o
  13   3   4      492.83      497.11     31.81 o
  14   3   4        0.02        2.35      6.55 o
  15   3   4      126.02       82.77     13.21 o
 -15   4   4        0.12       -4.27      4.27 o
 -14   4   4        1.57        7.47      2.94 o
 -13   4   4       28.64       38.73     17.64 o
 -12   4   4        4.82       21.27     13.00 o
 -11   4   4      105.45       96.99     17.79 o
 -10   4   4       36.89       49.64     12.95 o
  -9   4   4       48.63       53.39     13.48 o
  -8   4   4       57.16       54.50     14.05 o
  -7   4   4       11.18        7.83     11.36 o
  -6   4   4      282.88      276.23     30.21 o
  -5   4   4       10.89       12.12      5.62 o
  -4   4   4       76.03       81.51     12.47 o
  -3   4   4        9.76       14.57      3.93 o
  -2   4   4      111.41      126.04     15.49 o
  -1   4   4       45.08       34.92      9.46 o
   0   4   4        6.99       14.93      5.34 o
   1   4   4      114.73      101.65     17.03 o
   2   4   4       19.56       19.72     11.14 o
   3   4   4     1301.00     1381.40     77.99 o
   4   4   4        0.00       -2.96      6.65 o
   5   4   4      775.20      770.09     51.29 o
   6   4   4      220.20      215.03     21.85 o
   7   4   4      198.66      219.32     22.53 o
   8   4   4       85.95       89.03     17.03 o
   9   4   4      120.31      102.01     18.31 o
  10   4   4        8.22        6.17      7.11 o
  11   4   4       10.52       21.12      5.68 o
  12   4   4        0.00        2.73      2.51 o
  13   4   4      125.21      115.10     15.92 o
  14   4   4        0.27        3.48      3.05 o
 -13   5   4        3.39       -0.56      5.08 o
 -12   5   4        5.69       12.86      6.87 o
 -11   5   4       63.20       69.46     19.11 o
 -10   5   4       70.53       71.27     13.25 o
  -9   5   4        0.51       -1.84      6.00 o
  -8   5   4       45.09       49.78     12.55 o
  -7   5   4       36.47       32.29      9.15 o
  -6   5   4      333.67      354.35     34.53 o
  -5   5   4        6.15        3.79      3.33 o
  -4   5   4       91.88       77.41     15.58 o
  -3   5   4        0.15       -2.77      5.55 o
  -2   5   4       51.57       65.41     12.64 o
  -1   5   4        6.52        0.07     11.40 o
   0   5   4        1.12        0.07      7.51 o
   1   5   4      381.74      432.56     40.08 o
   2   5   4       78.95       85.41     17.60 o
   3   5   4      101.57      114.39     20.27 o
   4   5   4      204.98      230.27     29.10 o
   5   5   4      404.14      462.20     40.29 o
   6   5   4      111.83      116.77     19.42 o
   7   5   4       54.68       54.28     19.22 o
   8   5   4        0.16        1.92      5.16 o
   9   5   4       29.47       37.85     13.52 o
  10   5   4        9.50        8.23      6.35 o
  11   5   4       33.34       41.26      8.88 o
  -6   6   4        2.30       16.46     11.06 o
  -5   6   4       23.08       32.98     12.13 o
  -4   6   4      144.68      193.58     31.43 o
  -3   6   4        3.39       -3.25     10.00 o
  -2   6   4       19.82       17.71      8.65 o
  -1   6   4        6.63       -3.24      6.98 o
   0   6   4       54.06       62.92     14.40 o
   1   6   4       21.94       30.41      9.42 o
   2   6   4       17.25       11.12      9.28 o
   3   6   4        0.17        3.74      2.97 o
   4   6   4       30.11       34.32      8.44 o
   5   6   4       40.37       38.30     12.97 o
 -19   0   5        8.08        9.16      5.05 o
 -17   0   5      132.95      152.22     32.69 o
 -15   0   5      196.80      221.33     43.54 o
 -13   0   5       50.41       37.29     15.07 o
 -11   0   5      180.14      218.49     36.75 o
  -9   0   5       50.22       59.29     16.33 o
  -7   0   5     2034.83     2006.94    216.69 o
  -5   0   5      219.91      197.51     57.79 o
  -3   0   5     3841.25     3813.33    197.31 o
  -1   0   5      201.98      163.61     40.69 o
   1   0   5      201.77      192.42     50.85 o
   3   0   5     4784.09     4553.00    143.51 o
   5   0   5      242.31      259.24     44.72 o
   7   0   5      173.51      234.18     66.73 o
   9   0   5      475.06      458.31     37.14 o
  11   0   5      906.05      960.35     88.42 o
  13   0   5        8.82        5.71      9.26 o
  15   0   5       40.70       37.46     15.01 o
  17   0   5       18.63       16.91      8.74 o
 -19   1   5       74.10       61.09     16.98 o
 -18   1   5        0.22       -0.95      2.46 o
 -17   1   5        0.11        2.06      4.42 o
 -16   1   5        2.98        6.59     11.03 o
 -15   1   5      157.41      166.93     20.36 o
 -14   1   5      142.93      147.15     18.86 o
 -13   1   5      595.84      626.08     38.76 o
 -12   1   5       13.67       20.96     11.98 o
 -11   1   5        2.44        5.31      2.86 o
 -10   1   5      177.48      171.22     17.67 o
  -9   1   5        2.94       -2.54      4.86 o
  -8   1   5      647.85      641.62    132.77 o
  -7   1   5      119.82      149.36     63.26 o
  -6   1   5       33.83       41.45     25.22 o
  -5   1   5     1044.86      999.29    131.40 o
  -4   1   5      205.90      212.93     56.40 o
  -3   1   5      352.40      312.18     44.50 o
  -2   1   5     2330.42     2274.83     87.81 o
  -1   1   5       92.49       83.35     15.79 o
   0   1   5      377.14      412.63     31.44 o
   1   1   5      238.97      206.41     20.58 o
   2   1   5       90.78       80.37     18.07 o
   3   1   5       72.88       63.56     19.24 o
   4   1   5     1006.94     1021.34    107.15 o
   5   1   5     1099.75     1150.82    110.17 o
   6   1   5      108.96       80.70     26.77 o
   7   1   5      282.18      266.35     25.28 o
   8   1   5        1.57        2.82      6.32 o
   9   1   5      110.13      110.22     14.81 o
  10   1   5      168.50      149.89     18.10 o
  11   1   5       16.19       16.87      5.23 o
  12   1   5        2.28        3.83      7.04 o
  13   1   5       13.84       13.08      4.88 o
  14   1   5      258.49      276.36     33.26 o
  15   1   5       12.42       11.66      5.22 o
  16   1   5       16.32        5.53      4.76 o
  17   1   5        4.03        6.05      2.35 o
 -18   2   5       90.77       81.87     18.68 o
 -17   2   5       10.98       11.28      3.32 o
 -16   2   5        7.07        6.43      8.24 o
 -15   2   5       29.47       25.60      7.36 o
 -14   2   5      192.98      204.29     22.74 o
 -13   2   5        0.70        3.82      3.33 o
 -12   2   5      251.49      244.39     23.49 o
 -11   2   5       13.64       18.67      6.94 o
 -10   2   5        1.37       -6.05      9.91 o
  -9   2   5      138.00      133.48     19.10 o
  -8   2   5       29.15       18.03     14.46 o
  -7   2   5       17.67       15.21      7.86 o
  -6   2   5      102.66      135.28     45.39 o
  -5   2   5        6.57       -2.43      4.22 o
  -4   2   5       32.99       -5.01     10.17 o
  -3   2   5       59.50       38.73     20.20 o
  -2   2   5       94.97       78.34     24.80 o
  -1   2   5      280.39      289.44     48.51 o
   0   2   5      866.33      994.57     87.92 o
   1   2   5      328.09      263.21     73.61 o
   2   2   5      663.64      715.66     44.51 o
   3   2   5       79.03       67.10     14.71 o
   4   2   5       26.56       33.38      8.58 o
   5   2   5      613.57      596.02     45.93 o
   6   2   5      427.80      425.81     26.47 o
   7   2   5        6.54       20.27      8.14 o
   8   2   5        3.71        2.37      9.74 o
   9   2   5        2.27       -6.83      6.83 o
  10   2   5     1124.82     1101.72     71.97 o
  11   2   5      267.08      264.54     25.81 o
  12   2   5      103.39      103.26     15.67 o
  13   2   5       35.51       38.09      9.94 o
  14   2   5      109.01      118.55     13.85 o
  15   2   5       21.90       17.44      6.07 o
  16   2   5      145.79      150.37     17.22 o
 -17   3   5        1.94       -1.03      4.19 o
 -16   3   5      202.15      181.67     29.30 o
 -15   3   5       52.18       24.16     21.60 o
 -14   3   5       40.60       38.96     14.92 o
 -13   3   5       95.41      119.76     21.69 o
 -12   3   5       58.82       63.37     16.35 o
 -11   3   5      122.58       90.14     16.12 o
 -10   3   5       30.82       22.79      6.50 o
  -9   3   5        2.10       -0.38      7.79 o
  -8   3   5       16.41       15.41     11.42 o
  -7   3   5      403.09      378.79     32.51 o
  -6   3   5       75.30       84.04     11.13 o
  -5   3   5      587.18      590.86     30.47 o
  -4   3   5       21.18       37.26     13.88 o
  -3   3   5      113.31      116.32     19.99 o
  -2   3   5      665.90      673.12     36.99 o
  -1   3   5      993.55     1021.19     44.07 o
   0   3   5      126.94      108.67     14.16 o
   1   3   5        4.55        9.46      5.85 o
   2   3   5        0.01        1.88      6.52 o
   3   3   5     1309.82     1377.33     56.51 o
   4   3   5       82.18       67.06     10.86 o
   5   3   5      584.03      567.42     32.33 o
   6   3   5      351.06      344.39     25.92 o
   7   3   5       46.96       67.96      9.68 o
   8   3   5      433.07      446.69     31.44 o
   9   3   5      768.70      821.15     43.54 o
  10   3   5       29.66       38.50      9.70 o
  11   3   5       37.79       33.76      8.14 o
  12   3   5      375.51      417.87     30.48 o
  13   3   5      427.25      445.83     29.74 o
  14   3   5      275.00      263.82     24.89 o
  15   3   5       27.43       37.89     12.69 o
 -15   4   5        7.77        1.76      3.04 o
 -14   4   5       24.29       25.58     10.54 o
 -13   4   5       37.10       30.53     13.55 o
 -12   4   5       67.27       81.81     23.94 o
 -11   4   5       91.24      102.57     18.05 o
 -10   4   5      189.60      188.75     24.67 o
  -9   4   5       14.24        8.52      5.96 o
  -8   4   5      473.93      466.00     39.81 o
  -7   4   5      191.82      180.25     25.17 o
  -6   4   5       18.47       14.42      9.47 o
  -5   4   5        4.18        0.42      3.00 o
  -4   4   5      352.78      361.85     34.53 o
  -3   4   5      166.40      184.98     18.39 o
  -2   4   5        3.56        4.15      4.95 o
  -1   4   5       25.10       22.46      8.74 o
   0   4   5      130.27      123.62     18.68 o
   1   4   5     1194.03     1275.25     62.95 o
   2   4   5       85.75       72.94     14.59 o
   3   4   5      419.38      410.38     36.34 o
   4   4   5      121.75      133.97     21.55 o
   5   4   5      131.21      151.01     21.42 o
   6   4   5        1.10       -4.07      5.15 o
   7   4   5      351.30      360.27     29.10 o
   8   4   5      383.35      400.43     36.87 o
   9   4   5       20.60       18.36      7.49 o
  10   4   5       10.18        5.18      3.93 o
  11   4   5      330.46      350.05     31.62 o
  12   4   5        1.17        1.49      8.73 o
  13   4   5       53.53       60.00     10.75 o
 -13   5   5        0.02       -1.87      1.87 o
 -12   5   5       69.77       61.16     15.44 o
 -11   5   5        7.87       -3.76      5.43 o
 -10   5   5       68.65       80.59     13.97 o
  -9   5   5        3.86        0.31      1.93 o
  -8   5   5       60.48       37.44     19.58 o
  -7   5   5       79.79       64.34     13.45 o
  -6   5   5      138.81      129.41     20.66 o
  -5   5   5      316.12      328.77     34.09 o
  -4   5   5        5.00       -2.26      5.28 o
  -3   5   5       37.70       36.55      9.95 o
  -2   5   5       52.16       50.69     10.23 o
  -1   5   5       13.72        3.31      5.52 o
   0   5   5       50.93       52.40     10.49 o
   1   5   5       41.28       59.07     13.54 o
   2   5   5        0.55       11.64      7.11 o
   3   5   5        8.06        5.48      4.81 o
   4   5   5       10.91        5.37      8.38 o
   5   5   5       28.47       35.63     10.57 o
   6   5   5       35.18       38.40      8.63 o
   7   5   5       28.74       17.82      9.15 o
   8   5   5       17.56        9.12      4.98 o
   9   5   5       60.87       72.10     18.61 o
  10   5   5       60.56       77.61     13.19 o
  11   5   5       11.54       37.13     13.25 o
  -6   6   5        2.19       -1.89      7.02 o
  -5   6   5        4.79       -2.25      5.21 o
  -4   6   5        1.05        6.27      5.33 o
  -3   6   5       36.95       42.56     15.11 o
  -2   6   5       49.45       56.43     18.34 o
  -1   6   5        2.15       -0.67      4.05 o
   0   6   5        1.18       12.56      9.19 o
   1   6   5       21.14        6.80     14.94 o
   2   6   5      189.60      183.79     30.80 o
   3   6   5      169.36      159.25     26.15 o
   4   6   5       44.94       56.59      9.98 o
 -18   0   6      596.11      615.26     60.38 o
 -16   0   6       21.83       29.65     14.83 o
 -14   0   6       87.49       87.98     24.38 o
 -12   0   6      231.41      238.10     39.69 o
 -10   0   6        5.78       -3.31     47.04 o
  -8   0   6       12.65       31.89     34.52 o
  -6   0   6      620.91      592.68    110.89 o
  -4   0   6      298.07      261.81     58.76 o
  -2   0   6     8148.35     8042.01    332.05 o
   0   0   6       33.41       37.16     25.42 o
   2   0   6     2488.85     2355.62    197.71 o
   4   0   6      444.68      392.93     45.53 o
   6   0   6      817.27      863.75     91.61 o
   8   0   6       98.01       97.64     25.38 o
  10   0   6      194.84      224.13     43.06 o
  12   0   6     1568.55     1623.01    119.31 o
  14   0   6       14.09       13.36     10.75 o
  16   0   6       20.54       27.74     12.95 o
 -19   1   6        2.26        1.58      9.11 o
 -18   1   6        1.92        2.65      8.92 o
 -17   1   6       48.90       39.38     10.94 o
 -16   1   6      121.97      137.21     22.83 o
 -15   1   6       64.97       62.72     16.83 o
 -14   1   6        9.42        5.22      5.77 o
 -13   1   6        3.39        2.08      4.67 o
 -12   1   6      146.11      153.94     18.50 o
 -11   1   6      390.83      369.72     27.85 o
 -10   1   6      215.64      206.13     17.35 o
  -9   1   6        0.82        5.01      5.48 o
  -8   1   6       52.51       54.02     14.54 o
  -7   1   6      803.03      740.79    135.26 o
  -6   1   6      678.86      697.77    121.79 o
  -5   1   6       54.47       54.09     27.58 o
  -4   1   6       16.82       22.76     13.65 o
  -3   1   6        3.64       -3.98      3.98 o
  -2   1   6      461.81      425.30     39.93 o
  -1   1   6        3.51        7.00      4.95 o
   0   1   6       19.26       20.32     12.09 o
   1   1   6       19.62       20.59     12.57 o
   2   1   6      175.43      181.01     29.10 o
   3   1   6      667.67      719.09     62.58 o
   4   1   6      555.54      571.38     60.84 o
   5   1   6      335.36      403.55     67.01 o
   6   1   6       72.24       99.40     19.77 o
   7   1   6      573.44      501.97     30.16 o
   8   1   6      136.78      127.82     15.75 o
   9   1   6       98.89      101.34     15.43 o
  10   1   6      752.74      722.74     43.44 o
  11   1   6       27.58       27.18      6.39 o
  12   1   6      117.46      121.66     23.77 o
  13   1   6      162.49      171.86     25.73 o
  14   1   6      698.31      708.38     51.94 o
  15   1   6        0.33        1.85     10.35 o
  16   1   6      125.42      128.71     17.44 o
  17   1   6       91.78      108.13     21.32 o
 -18   2   6        3.32       -9.02     10.07 o
 -17   2   6       39.86       58.47     11.61 o
 -16   2   6       10.44       18.91      8.12 o
 -15   2   6        4.09       -6.50      6.50 o
 -14   2   6       57.55       61.52     13.05 o
 -13   2   6      260.00      269.07     25.40 o
 -12   2   6       69.04       67.07     16.35 o
 -11   2   6      300.29      294.65     32.12 o
 -10   2   6       53.24       42.38     10.64 o
  -9   2   6       25.33       25.87      8.27 o
  -8   2   6       94.56       92.70     15.19 o
  -7   2   6       14.08       10.95      5.36 o
  -6   2   6        1.42       11.98      5.65 o
  -5   2   6      272.34      290.33     56.29 o
  -4   2   6        0.30       -0.96      8.23 o
  -3   2   6      444.01      504.66     69.81 o
  -2   2   6       39.41       30.12     13.58 o
  -1   2   6      175.84      151.97     35.14 o
   0   2   6     1800.62     2070.58    126.86 o
   1   2   6     1283.67     1394.35     59.51 o
   2   2   6     2967.69     3127.55     97.91 o
   3   2   6      353.29      385.89     35.63 o
   4   2   6       52.69       28.95      8.18 o
   5   2   6      559.47      542.45     35.13 o
   6   2   6      625.54      631.62     33.20 o
   7   2   6       33.23       36.83     10.14 o
   8   2   6      120.88      115.99     20.02 o
   9   2   6       19.62       10.17      8.22 o
  10   2   6      738.44      725.63     54.23 o
  11   2   6       70.69       69.51     16.51 o
  12   2   6      956.40      971.76     49.03 o
  13   2   6      102.92      110.42     28.28 o
  14   2   6       12.96       10.69      6.67 o
  15   2   6      323.73      365.71     30.27 o
  16   2   6      164.30      185.72     27.92 o
 -17   3   6       52.32       48.89     11.72 o
 -16   3   6      115.65      151.09     26.76 o
 -15   3   6       44.63       28.58      9.84 o
 -14   3   6        3.79        2.16      4.58 o
 -13   3   6       98.93       63.73     23.28 o
 -12   3   6      103.17       86.74     17.52 o
 -11   3   6       11.11       10.29      2.71 o
 -10   3   6       44.34       49.48     18.93 o
  -9   3   6        5.55        1.59      6.24 o
  -8   3   6     1119.63     1070.49     44.78 o
  -7   3   6       11.66        8.06      3.71 o
  -6   3   6        2.53        3.02      4.62 o
  -5   3   6       21.04       24.56      8.43 o
  -4   3   6       36.62       26.23     12.97 o
  -3   3   6       52.94       41.00     12.35 o
  -2   3   6        0.97       -9.48     25.54 o
  -1   3   6      410.83      424.96     24.34 o
   0   3   6       23.19       21.03      3.56 o
   1   3   6        7.14        8.95      4.42 o
   2   3   6        2.63        5.63      5.16 o
   3   3   6      602.18      646.47     39.74 o
   4   3   6      155.48      148.76     19.24 o
   5   3   6        6.16       -1.23      3.99 o
   6   3   6     1252.54     1188.09     43.26 o
   7   3   6       27.31       27.96      4.83 o
   8   3   6        6.61       11.00      6.00 o
   9   3   6      128.69      138.00     18.38 o
  10   3   6      642.65      660.82     39.91 o
  11   3   6      335.21      356.50     28.92 o
  12   3   6      194.90      215.10     21.14 o
  13   3   6       99.70       99.05     16.20 o
  14   3   6      116.84      110.84     13.18 o
 -15   4   6       20.06       24.11      9.81 o
 -14   4   6       53.16       50.88     15.17 o
 -13   4   6      128.13      129.44     27.35 o
 -12   4   6       25.24       38.98     18.72 o
 -11   4   6        0.29       -9.10     12.85 o
 -10   4   6      781.25      774.93     50.10 o
  -9   4   6       10.22        0.55      5.36 o
  -8   4   6        7.11       12.48      5.41 o
  -7   4   6       90.82       95.20     21.95 o
  -6   4   6       52.14       47.63     12.87 o
  -5   4   6       20.09       29.24      8.47 o
  -4   4   6       95.35      102.00     18.43 o
  -3   4   6       52.46       35.95     12.38 o
  -2   4   6       23.55       22.40      4.27 o
  -1   4   6      237.79      246.78     27.89 o
   0   4   6       20.07       22.14      6.40 o
   1   4   6      238.88      260.70     28.23 o
   2   4   6       14.54       10.04      8.96 o
   3   4   6      147.40      150.62     21.67 o
   4   4   6      645.80      664.86     47.61 o
   5   4   6        0.93       -7.31      7.31 o
   6   4   6       29.90       25.98      8.79 o
   7   4   6       15.52       12.66      3.97 o
   8   4   6      134.92      138.05     21.80 o
   9   4   6       89.40      104.86     18.01 o
  10   4   6       34.30       35.20     10.29 o
  11   4   6       21.87       25.26      7.64 o
  12   4   6      227.14      236.35     23.33 o
  13   4   6        3.99       19.38      9.93 o
 -12   5   6        5.11        1.05      2.25 o
 -11   5   6        5.02       12.10      7.60 o
 -10   5   6       34.00       33.99     13.01 o
  -9   5   6       14.49       24.14     13.38 o
  -8   5   6       37.34       26.49      7.45 o
  -7   5   6       14.30       13.65      8.05 o
  -6   5   6        0.24        8.99      6.08 o
  -5   5   6       48.41       45.31     12.46 o
  -4   5   6       17.40       21.87      9.82 o
  -3   5   6        5.53       -2.26      5.03 o
  -2   5   6        2.22        7.11      8.93 o
  -1   5   6      170.87      167.95     18.95 o
   0   5   6       31.84       32.01      7.74 o
   1   5   6      278.06      318.94     26.08 o
   2   5   6       10.34       11.88      4.88 o
   3   5   6        5.95        9.87      7.28 o
   4   5   6      223.89      235.86     23.14 o
   5   5   6       58.69       61.69     10.90 o
   6   5   6      125.67      121.55     15.81 o
   7   5   6       16.45       24.71      9.04 o
   8   5   6      151.23      148.41     19.71 o
   9   5   6       36.82       49.19     10.45 o
  10   5   6       37.11       38.31     10.85 o
  -5   6   6       10.42        8.79      6.98 o
  -4   6   6       14.75       19.48      9.11 o
  -3   6   6        0.22        4.09      5.65 o
  -2   6   6        0.01       12.62      6.76 o
  -1   6   6       15.97       10.23      9.72 o
   0   6   6       19.82       17.68     11.30 o
   1   6   6        5.04        5.64      7.32 o
   2   6   6       16.71        8.73      7.21 o
   3   6   6       11.58        6.69      5.01 o
 -19   0   7     1196.61     1415.20     77.45 o
 -17   0   7       88.63      104.25     27.16 o
 -15   0   7      710.68      813.86     83.16 o
 -13   0   7      871.12      799.35     76.89 o
 -11   0   7      398.48      385.32     48.96 o
  -9   0   7     1138.62     1221.09     54.90 o
  -7   0   7      527.29      647.30    127.44 o
  -5   0   7     6249.63     6272.38    332.06 o
  -3   0   7     1148.51     1254.27    145.48 o
  -1   0   7      160.37      130.09     46.84 o
   1   0   7     4506.70     4706.98    292.99 o
   3   0   7     2134.37     2217.40    220.89 o
   5   0   7     3689.23     4509.82    361.69 o
   7   0   7     1415.61     1430.81     95.35 o
   9   0   7     3129.37     3004.48    153.41 o
  11   0   7     2183.16     2199.91    138.18 o
  13   0   7       25.18       36.38     16.72 o
  15   0   7      157.00      171.40     33.64 o
  17   0   7      142.61      124.84     21.37 o
 -19   1   7      191.79      201.92     28.05 o
 -18   1   7       15.33        9.68      2.76 o
 -17   1   7      216.75      219.66     26.50 o
 -16   1   7       78.12       79.93     17.75 o
 -15   1   7        8.77       12.37      7.35 o
 -14   1   7      156.57      185.87     27.77 o
 -13   1   7       20.25       19.61     11.33 o
 -12   1   7       93.50      100.83     14.47 o
 -11   1   7      962.12      978.41     45.25 o
 -10   1   7      120.92      130.83     15.73 o
  -9   1   7     2935.95     3013.70     72.02 o
  -8   1   7      217.14      244.81     24.70 o
  -7   1   7      507.43      574.70    120.97 o
  -6   1   7      395.41      382.93     90.99 o
  -5   1   7     1929.59     2107.83    146.24 o
  -4   1   7      165.43      141.93     26.65 o
  -3   1   7       26.71       12.60      7.39 o
  -2   1   7     1430.70     1386.21     74.15 o
  -1   1   7      348.59      313.71     50.74 o
   0   1   7      289.64      275.53     46.60 o
   1   1   7      571.75      625.79     55.82 o
   2   1   7       30.44       29.08     10.58 o
   3   1   7     1480.64     1572.55     60.38 o
   4   1   7      743.93      754.78     71.35 o
   5   1   7     2305.51     2597.91    171.14 o
   6   1   7      132.89      125.35     23.31 o
   7   1   7      815.02      798.05     39.99 o
   8   1   7       84.32       85.38     13.43 o
   9   1   7     1708.59     1647.03     64.43 o
  10   1   7        0.12        2.35      9.19 o
  11   1   7        3.75        9.94      3.69 o
  12   1   7        0.13       -4.59      4.60 o
  13   1   7       63.58       61.07     16.17 o
  14   1   7       21.80       26.41      9.35 o
  15   1   7       85.33       82.88     11.57 o
  16   1   7        9.78        2.89      4.08 o
  17   1   7       96.24       99.54     18.74 o
 -18   2   7       50.45       38.62     12.32 o
 -17   2   7       39.23       49.52     16.19 o
 -16   2   7       14.44        8.18      4.26 o
 -15   2   7       14.28       14.52     10.90 o
 -14   2   7        4.79        4.47      9.03 o
 -13   2   7       49.12       35.26      9.60 o
 -12   2   7       54.91       43.34     12.82 o
 -11   2   7     1642.77     1630.96     72.40 o
 -10   2   7       43.95       41.31      9.53 o
  -9   2   7       13.99        4.94      5.09 o
  -8   2   7        3.04        7.10      5.75 o
  -7   2   7      421.87      413.18     31.09 o
  -6   2   7       33.30       25.08      9.25 o
  -5   2   7      504.69      522.63     60.55 o
  -4   2   7       74.23       89.99     34.11 o
  -3   2   7      594.31      517.37     72.15 o
  -2   2   7       15.62       35.82     23.11 o
  -1   2   7       86.22       70.48     13.69 o
   0   2   7       27.22       15.00      5.45 o
   1   2   7      115.46      101.93     18.42 o
   2   2   7      840.59      903.62     54.64 o
   3   2   7     1865.24     1999.41     84.39 o
   4   2   7       13.85       23.86      7.82 o
   5   2   7       28.11       22.44      6.26 o
   6   2   7      567.82      544.08     30.56 o
   7   2   7      524.04      494.33     30.70 o
   8   2   7      125.23      123.42     16.06 o
   9   2   7       68.88       47.79      9.63 o
  10   2   7       81.02       73.46     12.86 o
  11   2   7      347.61      337.79     37.32 o
  12   2   7       14.75        3.18      2.39 o
  13   2   7      333.00      384.94     33.82 o
  14   2   7      180.88      202.08     24.17 o
  15   2   7        0.54        0.46      1.66 o
  16   2   7       17.46       13.93      6.46 o
 -16   3   7       71.69       23.60     47.09 o
 -15   3   7       48.00       41.29     11.09 o
 -14   3   7       41.47       26.59     10.12 o
 -13   3   7        5.69        3.22      2.81 o
 -12   3   7        5.58        3.15      8.97 o
 -11   3   7       61.73       53.99     13.86 o
 -10   3   7       13.59        8.25      5.52 o
  -9   3   7       73.53       53.59     13.37 o
  -8   3   7        2.02        6.50      7.60 o
  -7   3   7       73.76      109.36     14.40 o
  -6   3   7        1.33        0.02      4.58 o
  -5   3   7      109.17      109.47     15.17 o
  -4   3   7      101.41       81.00     20.79 o
  -3   3   7      281.48      270.32     23.99 o
  -2   3   7        7.34        9.46      4.41 o
  -1   3   7       85.42       68.61     11.78 o
   0   3   7      534.31      511.60     29.45 o
   1   3   7      272.71      285.40     26.89 o
   2   3   7      127.08      154.58     18.98 o
   3   3   7       56.27       64.42     12.46 o
   4   3   7       55.51       52.27      9.54 o
   5   3   7      420.16      433.03     29.25 o
   6   3   7       32.92       30.64      6.83 o
   7   3   7      431.65      445.37     32.39 o
   8   3   7        1.01       -3.17      4.30 o
   9   3   7      330.43      339.63     29.13 o
  10   3   7       11.03        9.69      5.45 o
  11   3   7       12.88        4.41      3.68 o
  12   3   7       64.26       56.89      9.72 o
  13   3   7       42.46       47.97      9.10 o
  14   3   7       30.42        7.96     14.26 o
 -15   4   7        0.99        0.61      3.95 o
 -14   4   7       62.86       61.14     17.47 o
 -13   4   7      219.36      271.76     38.49 o
 -12   4   7        0.11       -1.58      1.58 o
 -11   4   7        0.79      -11.00     11.48 o
 -10   4   7        0.34      -11.68     11.68 o
  -9   4   7        5.56        3.93      2.61 o
  -8   4   7        6.79        8.77      8.25 o
  -7   4   7       29.74       22.81      5.46 o
  -6   4   7        8.17        6.28      6.93 o
  -5   4   7       55.87       68.33     16.27 o
  -4   4   7       29.68       27.93     10.23 o
  -3   4   7        0.98        1.05      2.28 o
  -2   4   7      176.05      156.57     31.10 o
  -1   4   7        1.42        2.39      3.57 o
   0   4   7      220.91      213.07     20.82 o
   1   4   7      376.87      402.35     29.28 o
   2   4   7       71.68       81.21     16.85 o
   3   4   7      623.41      653.80     46.31 o
   4   4   7      100.79      100.72     18.85 o
   5   4   7        0.14        5.00      4.79 o
   6   4   7       50.57       57.78     13.68 o
   7   4   7       47.42       34.60     14.13 o
   8   4   7       27.29       16.08      5.59 o
   9   4   7       19.68       10.32      3.01 o
  10   4   7       20.30       20.19     11.11 o
  11   4   7      119.34      137.03     18.60 o
  12   4   7       97.98      125.03     16.11 o
 -12   5   7        6.90       11.31      7.20 o
 -11   5   7       12.09       35.08     12.46 o
 -10   5   7       84.72       98.98     21.73 o
  -9   5   7        5.31        8.16      7.60 o
  -8   5   7       65.20       61.11     15.65 o
  -7   5   7      133.14      120.38     19.19 o
  -6   5   7        1.02        1.48      4.34 o
  -5   5   7       48.78       42.05     11.93 o
  -4   5   7      115.65      109.63     19.22 o
  -3   5   7        6.92        6.14      5.49 o
  -2   5   7      102.73      103.44     18.21 o
  -1   5   7      112.63       87.07     16.46 o
   0   5   7      114.96      113.53     15.19 o
   1   5   7       37.07       31.00      8.35 o
   2   5   7      149.10      160.66     15.56 o
   3   5   7       19.81       21.50      4.62 o
   4   5   7        4.51       -1.42      1.78 o
   5   5   7       22.03       13.96      3.23 o
   6   5   7       62.92       80.88     15.17 o
   7   5   7       32.39       19.54      7.53 o
   8   5   7       23.40       28.84     13.98 o
   9   5   7       57.51       53.67      9.96 o
  10   5   7       40.54       63.24     13.79 o
  -4   6   7       74.94       72.64     17.28 o
  -3   6   7      150.02      136.13     23.77 o
  -2   6   7      202.33      230.78     31.91 o
  -1   6   7        0.27        1.00      7.15 o
   0   6   7       27.38       35.15     13.51 o
   1   6   7        9.76        8.53      6.92 o
   2   6   7       48.42       59.91     15.55 o
 -18   0   8       93.72       93.94     21.73 o
 -16   0   8     1064.18     1194.91     96.71 o
 -14   0   8     1659.07     1757.91    125.03 o
 -12   0   8     2578.41     2683.90    138.02 o
 -10   0   8      575.53      577.51     33.90 o
  -8   0   8     1071.68     1164.19     52.68 o
  -6   0   8     7987.93     9046.20    440.32 o
  -4   0   8     6262.73     6946.07    379.44 o
  -2   0   8     8240.08     8892.42    415.98 o
   0   0   8      612.42      485.91    100.99 o
   2   0   8      505.34      456.70    104.49 o
   4   0   8        4.76       44.24     34.62 o
   6   0   8       50.28       51.85     53.58 o
   8   0   8      688.27      654.05     69.54 o
  10   0   8      267.05      256.85     47.70 o
  12   0   8      500.28      466.51     63.55 o
  14   0   8        0.73       -4.08      8.07 o
  16   0   8       30.54       28.26      6.96 o
 -19   1   8        2.26        0.59      6.19 o
 -18   1   8      321.14      333.14     27.90 o
 -17   1   8      176.83      213.10     25.12 o
 -16   1   8      459.36      489.56     41.78 o
 -15   1   8       66.59       90.63     19.53 o
 -14   1   8      438.12      427.18     46.99 o
 -13   1   8      367.04      355.35     37.13 o
 -12   1   8      749.45      751.70     52.85 o
 -11   1   8       52.08       56.17      9.13 o
 -10   1   8      225.13      222.73     20.46 o
  -9   1   8        1.00        2.37      4.37 o
  -8   1   8      282.47      315.75     29.03 o
  -7   1   8      167.86      151.04     18.04 o
  -6   1   8     1400.58     1467.23    133.46 o
  -5   1   8       66.27       88.39     22.99 o
  -4   1   8     2248.69     2571.98    125.70 o
  -3   1   8        0.74       -1.91     10.67 o
  -2   1   8     1225.80     1373.46    115.03 o
  -1   1   8      174.74      201.95     44.21 o
   0   1   8        5.97       -1.09      4.80 o
   1   1   8      786.26      815.22     66.78 o
   2   1   8       60.12       70.74     11.74 o
   3   1   8        5.04       -7.23     14.08 o
   4   1   8        0.12        0.10      4.37 o
   5   1   8      395.10      382.55     31.95 o
   6   1   8      113.61      126.71     15.96 o
   7   1   8      618.92      578.12     35.21 o
   8   1   8      780.38      773.17     53.33 o
   9   1   8       14.51       15.72      3.63 o
  10   1   8      659.80      638.43     51.56 o
  11   1   8      447.96      455.64     43.47 o
  12   1   8       59.50       33.46      9.98 o
  13   1   8       46.95       39.14     17.40 o
  14   1   8        3.24       -3.62      3.62 o
  15   1   8        2.70       -1.07      1.07 o
  16   1   8        2.53        3.12      4.78 o
 -18   2   8       15.60       19.05      9.06 o
 -17   2   8        0.00        2.07      4.90 o
 -16   2   8        4.34       13.45      4.78 o
 -15   2   8       87.38      108.20     18.61 o
 -14   2   8      771.41      879.16     56.45 o
 -13   2   8        3.02        1.62      8.30 o
 -12   2   8      152.70      138.27     22.88 o
 -11   2   8      122.33      130.10     21.99 o
 -10   2   8       77.91       67.22     15.41 o
  -9   2   8      132.39      136.85     19.62 o
  -8   2   8       10.89        2.04      4.95 o
  -7   2   8      394.98      414.82     31.93 o
  -6   2   8      155.37      149.17     17.69 o
  -5   2   8      194.86      207.48     22.07 o
  -4   2   8      843.79      949.42     56.45 o
  -3   2   8      677.48      709.77     84.09 o
  -2   2   8      275.05      279.84     30.84 o
  -1   2   8      160.64      136.39     21.20 o
   0   2   8       30.51       28.32     10.08 o
   1   2   8       25.22       19.09      7.63 o
   2   2   8      377.63      373.87     28.69 o
   3   2   8        9.66        7.60      4.49 o
   4   2   8       19.86       16.14      8.82 o
   5   2   8        5.37       14.30      4.32 o
   6   2   8       85.04       69.39     11.52 o
   7   2   8       45.60       51.83      9.84 o
   8   2   8       94.58       75.35     12.84 o
   9   2   8       41.64       36.23      8.49 o
  10   2   8      160.83      154.65     22.95 o
  11   2   8       20.21       28.47     11.41 o
  12   2   8        8.24        7.35      7.37 o
  13   2   8       36.17       19.95     10.48 o
  14   2   8       51.14       66.69     13.07 o
  15   2   8       28.97       31.55      8.03 o
 -16   3   8        0.60       -5.79      7.08 o
 -15   3   8        4.25        7.75      7.01 o
 -14   3   8       45.74       40.80     10.36 o
 -13   3   8       14.61        6.04      4.22 o
 -12   3   8        0.01        6.62      6.13 o
 -11   3   8        7.87        6.90      7.33 o
 -10   3   8      551.53      575.32     44.86 o
  -9   3   8       19.08        0.79     34.87 o
  -8   3   8        5.43       20.62     10.45 o
  -7   3   8        3.10        6.18      6.10 o
  -6   3   8      361.18      359.36     25.43 o
  -5   3   8       94.65       82.08     20.26 o
  -4   3   8      301.72      252.29     24.99 o
  -3   3   8      188.57      176.77     16.96 o
  -2   3   8       25.20       15.44      5.85 o
  -1   3   8      337.99      335.10     30.05 o
   0   3   8       71.25       66.73     11.25 o
   1   3   8        4.36        6.98      4.50 o
   2   3   8      188.94      190.83     21.57 o
   3   3   8       76.19       79.56     12.30 o
   4   3   8       54.71       40.97      9.15 o
   5   3   8       12.11       15.82      6.25 o
   6   3   8       99.30      103.88     15.28 o
   7   3   8        5.07        0.18      3.97 o
   8   3   8        7.47        8.94      6.24 o
   9   3   8        2.65        0.03      2.80 o
  10   3   8        0.73        5.56     13.64 o
  11   3   8        1.41       -1.01      3.41 o
  12   3   8       21.41       10.63      3.47 o
  13   3   8       91.63       80.36     11.69 o
 -15   4   8       12.59        8.34      4.73 o
 -14   4   8       40.53       44.94     13.47 o
 -13   4   8        2.23        5.84      4.93 o
 -12   4   8      198.90      214.98     37.24 o
 -11   4   8       56.43       65.88     20.95 o
 -10   4   8       75.78       88.90     26.46 o
  -9   4   8        4.60       -9.26     12.25 o
  -8   4   8       91.62       66.13     13.72 o
  -7   4   8        0.03       -7.50      8.68 o
  -6   4   8      138.83      151.06     23.18 o
  -5   4   8        3.92        7.02      3.47 o
  -4   4   8      375.30      380.32     37.18 o
  -3   4   8       55.34       63.60     20.43 o
  -2   4   8      238.78      258.48     43.52 o
  -1   4   8       11.17        9.78      5.15 o
   0   4   8        9.40        7.59      4.74 o
   1   4   8        3.96        2.93      3.03 o
   2   4   8       48.23       44.25      9.69 o
   3   4   8       73.31       56.85     11.64 o
   4   4   8        1.64       -2.58      5.25 o
   5   4   8       17.29       18.04      0.94 o
   6   4   8       25.26       38.61     16.58 o
   7   4   8       70.94       59.63     19.57 o
   8   4   8      152.41      146.61     21.54 o
   9   4   8        8.50        7.56      0.98 o
  10   4   8        0.37       -2.74      3.85 o
  11   4   8       26.99       37.10      9.04 o
  12   4   8        5.91       -6.77      6.77 o
 -12   5   8        3.34       14.77      7.36 o
 -11   5   8        3.68       -1.36      1.79 o
 -10   5   8       76.80       82.55     20.71 o
  -9   5   8        0.10        6.07      7.36 o
  -8   5   8       50.31       53.86     17.79 o
  -7   5   8       27.47       16.32      4.74 o
  -6   5   8       21.83       10.06      7.99 o
  -5   5   8        0.86       -3.61      9.43 o
  -4   5   8      106.61       98.90     17.19 o
  -3   5   8       18.69        8.68     12.97 o
  -2   5   8       33.51       39.19     12.08 o
  -1   5   8       20.56       11.71      5.13 o
   0   5   8      118.66      103.38     18.18 o
   1   5   8       59.94       58.12     10.28 o
   2   5   8        0.43        2.59      4.91 o
   3   5   8        8.75        8.44      3.47 o
   4   5   8        0.06        3.84      3.39 o
   5   5   8       22.88       12.22     13.37 o
   6   5   8       70.43       74.38     13.22 o
   7   5   8       26.12       27.05      9.06 o
   8   5   8       12.43       13.10      7.76 o
   9   5   8        1.73       -2.19      3.62 o
  -2   6   8        0.06       -5.69      7.20 o
  -1   6   8        9.22        2.72      3.66 o
   0   6   8       64.58       42.32     12.80 o
   1   6   8       66.64       57.54     15.54 o
 -19   0   9       86.88       56.71     13.39 o
 -17   0   9        3.31        0.86      6.89 o
 -15   0   9      165.20      173.27     38.72 o
 -13   0   9      606.34      614.17     72.48 o
 -11   0   9      480.28      501.67     34.03 o
  -9   0   9      362.19      380.45     32.53 o
  -7   0   9      722.89      725.01     39.63 o
  -5   0   9     1926.54     1878.02    219.24 o
  -3   0   9      604.48      638.49    125.47 o
  -1   0   9      705.61      784.34    133.92 o
   1   0   9      582.40      609.96    126.27 o
   3   0   9       79.67       39.67     44.94 o
   5   0   9       97.18      118.46     25.98 o
   7   0   9      304.47      245.41     43.18 o
   9   0   9        7.17       15.68     17.63 o
  11   0   9        9.52       -5.66      5.66 o
  13   0   9      153.62      169.77     34.37 o
  15   0   9        5.58        5.99      4.52 o
 -19   1   9        3.83        9.87      4.98 o
 -18   1   9       65.42       54.65      9.98 o
 -17   1   9       28.51       39.61     19.62 o
 -16   1   9       15.43       24.49     10.06 o
 -15   1   9      400.01      433.15     40.98 o
 -14   1   9      335.55      376.56     39.05 o
 -13   1   9      470.34      522.89     43.32 o
 -12   1   9       46.95       99.87     41.25 o
 -11   1   9     1292.59     1343.47     55.39 o
 -10   1   9     1663.79     1686.36     69.91 o
  -9   1   9      257.79      266.60     19.69 o
  -8   1   9       98.94       89.30     11.39 o
  -7   1   9     1326.24     1373.76     47.00 o
  -6   1   9      652.06      675.70     37.11 o
  -5   1   9       79.11       46.50     19.66 o
  -4   1   9     1014.54     1095.59     83.80 o
  -3   1   9      245.95      243.40     52.22 o
  -2   1   9        7.24        3.84     11.28 o
  -1   1   9      158.00      147.40     39.78 o
   0   1   9     1441.89     1624.75    137.33 o
   1   1   9       17.07        8.44      8.42 o
   2   1   9       80.14      105.54     39.84 o
   3   1   9      419.45      405.32     25.16 o
   4   1   9       47.83       35.16      7.90 o
   5   1   9      136.22      154.95     17.31 o
   6   1   9      195.45      197.35     20.22 o
   7   1   9       89.47       78.55     12.61 o
   8   1   9       47.50       32.18      6.60 o
   9   1   9        1.33       -2.42      4.41 o
  10   1   9      136.87      132.33     22.32 o
  11   1   9       59.46       56.23     13.82 o
  12   1   9       49.00       41.58     12.97 o
  13   1   9       45.83       61.55     10.91 o
  14   1   9      247.79      249.02     20.24 o
  15   1   9        2.12       -3.97      3.97 o
  16   1   9       13.00        6.24      3.09 o
 -18   2   9        0.07       -4.62      4.66 o
 -17   2   9       18.29       18.64      7.06 o
 -16   2   9        1.00       -4.78      5.60 o
 -15   2   9        0.20       -9.88     11.81 o
 -14   2   9        2.67        1.02      6.20 o
 -13   2   9     1349.94     1496.93     74.59 o
 -12   2   9      352.22      387.85     36.89 o
 -11   2   9      376.98      401.32     35.32 o
 -10   2   9       22.52       11.89      7.79 o
  -9   2   9     1205.71     1128.75     57.35 o
  -8   2   9      397.87      403.60     33.39 o
  -7   2   9       36.52       42.05     11.11 o
  -6   2   9       43.11       44.29      8.13 o
  -5   2   9      755.51      723.00     36.66 o
  -4   2   9        0.15        5.62      4.82 o
  -3   2   9     1404.20     1364.49     48.26 o
  -2   2   9      521.05      513.04     28.02 o
  -1   2   9      209.46      197.70     17.64 o
   0   2   9        0.31        1.99      3.61 o
   1   2   9      245.22      257.05     17.69 o
   2   2   9      380.85      403.23     22.66 o
   3   2   9       27.92       24.74      3.61 o
   4   2   9        0.57       -1.65      5.94 o
   5   2   9        9.18        1.01      9.09 o
   6   2   9       19.40       14.99      6.28 o
   7   2   9      169.56      186.76     24.85 o
   8   2   9      152.05      126.41     16.96 o
   9   2   9        1.96        3.63      3.35 o
  10   2   9       34.40       29.40      7.14 o
  11   2   9        0.00        3.67      1.93 o
  12   2   9       45.38       62.10     13.16 o
  13   2   9        2.35       -1.79      4.17 o
  14   2   9        0.01       -1.35      4.09 o
  15   2   9       50.61       42.54      9.04 o
 -16   3   9       79.20       85.05     16.36 o
 -15   3   9       69.48       70.87     13.31 o
 -14   3   9        0.04        2.80      6.34 o
 -13   3   9       24.34       33.77     10.48 o
 -12   3   9       75.13       84.96     18.02 o
 -11   3   9      446.65      456.01     40.73 o
 -10   3   9      280.58      304.53     33.77 o
  -9   3   9      141.54      156.59     23.35 o
  -8   3   9      125.02      124.47     20.26 o
  -7   3   9     1009.98     1035.10     58.40 o
  -6   3   9       53.88       67.63     18.59 o
  -5   3   9       86.48       82.56     15.85 o
  -4   3   9       60.19       71.70     11.88 o
  -3   3   9       96.42      106.60     13.47 o
  -2   3   9        5.44        9.59      5.12 o
  -1   3   9       42.82       25.40     15.36 o
   0   3   9      220.01      204.82     19.82 o
   1   3   9      147.62      129.47     15.30 o
   2   3   9       44.30       35.99     10.18 o
   3   3   9        1.13        0.77      3.52 o
   4   3   9        1.06        0.10      7.68 o
   5   3   9       75.20       78.28     17.05 o
   6   3   9        9.97       -0.78      7.43 o
   7   3   9      231.28      210.46     27.55 o
   8   3   9        2.14        1.20      2.33 o
   9   3   9       53.75       38.47      9.33 o
  10   3   9        5.65       -1.05      2.85 o
  11   3   9        1.37        5.20      4.01 o
  12   3   9        0.27       -3.61      3.61 o
  13   3   9        1.90        2.80     13.38 o
 -14   4   9      112.89      125.31     22.16 o
 -13   4   9      294.43      332.93     39.97 o
 -12   4   9      250.59      290.54     40.19 o
 -11   4   9        7.90        6.65      1.76 o
 -10   4   9        0.27        0.66      7.04 o
  -9   4   9       89.17       89.76     24.97 o
  -8   4   9      189.89      219.35     43.03 o
  -7   4   9        0.44       16.37     10.15 o
  -6   4   9        5.21       -0.30      9.84 o
  -5   4   9      348.38      386.05     36.81 o
  -4   4   9      319.21      340.61     34.71 o
  -3   4   9       80.13       98.10     25.81 o
  -2   4   9      156.01      157.55     22.62 o
  -1   4   9      119.98      113.76     20.66 o
   0   4   9      154.00      158.34     22.69 o
   1   4   9        6.81        5.80      4.44 o
   2   4   9       79.89       67.59     12.43 o
   3   4   9       91.46       86.22     14.71 o
   4   4   9       51.02       53.44     10.95 o
   5   4   9        0.45       -1.95      5.04 o
   6   4   9       73.92       81.63     17.01 o
   7   4   9       11.35       18.41      6.09 o
   8   4   9       15.31       17.61      5.90 o
   9   4   9       74.33       92.46     15.93 o
  10   4   9        1.99        3.55      3.82 o
  11   4   9       15.56        9.82      7.14 o
 -11   5   9        4.55        0.73      3.00 o
 -10   5   9       52.77       49.70     13.90 o
  -9   5   9        4.75        1.79      3.17 o
  -8   5   9        0.38       -1.92      6.58 o
  -7   5   9      148.54      176.54     32.39 o
  -6   5   9       70.11       54.64     18.37 o
  -5   5   9      426.10      415.31     34.92 o
  -4   5   9        0.58        3.12      3.03 o
  -3   5   9      117.25      120.59     18.70 o
  -2   5   9      274.84      322.07     31.81 o
  -1   5   9       77.47       51.83     12.08 o
   0   5   9       42.05       46.97     13.37 o
   1   5   9       14.70       15.57      3.09 o
   2   5   9       51.03       47.56     11.19 o
   3   5   9       44.95       30.85      5.56 o
   4   5   9       76.69       59.89     12.83 o
   5   5   9       44.95       25.02      9.90 o
   6   5   9        0.01        0.54      2.51 o
   7   5   9       35.46       50.21     15.34 o
   8   5   9       16.37       11.06      6.38 o
 -18   0  10        5.99        9.79      5.77 o
 -16   0  10      310.35      298.46     45.40 o
 -14   0  10      109.92       91.21     27.81 o
 -12   0  10       89.15       81.72     26.35 o
 -10   0  10      452.88      429.73     36.49 o
  -8   0  10       81.40       73.19     13.76 o
  -6   0  10      134.72      106.25     16.17 o
  -4   0  10       23.46       20.85      3.32 o
  -2   0  10      347.25      329.52     92.26 o
   0   0  10        6.72       18.90     35.10 o
   2   0  10      243.89      266.44     25.38 o
   4   0  10        8.53       10.25      5.14 o
   6   0  10      506.92      487.14     54.29 o
   8   0  10      152.74      159.32     35.57 o
  10   0  10      392.99      399.76     58.11 o
  12   0  10      329.68      381.28     53.90 o
  14   0  10       35.27       38.49      9.55 o
 -18   1  10        3.73       14.91      8.68 o
 -17   1  10       20.57        6.76     14.65 o
 -16   1  10       25.31       16.45     15.62 o
 -15   1  10      248.60      289.31     32.77 o
 -14   1  10      110.21      115.26     20.05 o
 -13   1  10        4.22       17.95      9.46 o
 -12   1  10      106.57      116.86     20.97 o
 -11   1  10      557.19      571.86     42.40 o
 -10   1  10      314.26      279.46     21.24 o
  -9   1  10        7.56        4.02      3.90 o
  -8   1  10       20.18       16.40      2.99 o
  -7   1  10      335.21      326.67     23.76 o
  -6   1  10      234.21      229.68     19.75 o
  -5   1  10      354.85      333.94     23.61 o
  -4   1  10       31.57       26.30      8.66 o
  -3   1  10        7.27        6.34      4.12 o
  -2   1  10      344.11      300.55     25.27 o
  -1   1  10      665.94      733.25     39.47 o
   0   1  10      373.73      373.31     24.30 o
   1   1  10       21.90       22.24      5.57 o
   2   1  10       74.06       70.73     10.39 o
   3   1  10      702.32      733.11     35.80 o
   4   1  10      150.98      156.21     14.44 o
   5   1  10       81.92       73.36     10.83 o
   6   1  10      225.28      224.72     19.08 o
   7   1  10      183.55      215.57     22.27 o
   8   1  10        2.13        6.07      2.51 o
   9   1  10       22.15       11.10      3.44 o
  10   1  10        4.49        1.76      2.31 o
  11   1  10        0.24        3.66      3.15 o
  12   1  10      299.84      334.79     26.41 o
  13   1  10       13.13       21.44      5.69 o
  14   1  10       75.99       98.31     11.83 o
  15   1  10        6.11        3.78      7.21 o
 -17   2  10        5.91        7.33      2.16 o
 -16   2  10        6.99        3.25      5.31 o
 -15   2  10       21.07       30.53     16.39 o
 -14   2  10       68.25      103.70     26.93 o
 -13   2  10       70.98       68.36     16.31 o
 -12   2  10       28.93       31.85     11.02 o
 -11   2  10      401.05      427.51     32.35 o
 -10   2  10       80.52       82.87     16.88 o
  -9   2  10        6.65        8.67      2.43 o
  -8   2  10       31.74       27.06      9.67 o
  -7   2  10     1040.61     1058.34     41.31 o
  -6   2  10       18.37       18.85      6.75 o
  -5   2  10       14.30        9.38      3.20 o
  -4   2  10       32.62       31.73      8.24 o
  -3   2  10      153.89      128.91     15.46 o
  -2   2  10        6.46        9.02      2.43 o
  -1   2  10       31.48       32.92      7.18 o
   0   2  10      183.34      171.98     17.33 o
   1   2  10      365.30      368.76     25.87 o
   2   2  10       16.53       14.48      3.05 o
   3   2  10        0.75        3.29      5.66 o
   4   2  10      352.80      332.27     26.69 o
   5   2  10       14.97        9.51      3.68 o
   6   2  10       30.84       40.13     10.83 o
   7   2  10       21.21       25.43      7.97 o
   8   2  10        6.38        7.28      5.47 o
   9   2  10       39.94       49.09     10.63 o
  10   2  10       44.06       38.61      7.72 o
  11   2  10        1.41        6.18      3.41 o
  12   2  10        3.17       -0.52      0.57 o
  13   2  10        2.99        1.02      4.53 o
  14   2  10        3.02        5.33      3.42 o
 -15   3  10        0.32        0.01      2.20 o
 -14   3  10       85.78       75.95     14.10 o
 -13   3  10        1.74       -2.00      2.75 o
 -12   3  10       59.56       56.72     13.84 o
 -11   3  10       37.36       45.40     12.00 o
 -10   3  10       21.53       22.29     10.16 o
  -9   3  10      587.96      635.58     46.49 o
  -8   3  10       32.53       29.25     10.56 o
  -7   3  10      170.27      144.83     23.82 o
  -6   3  10      217.69      166.22     63.88 o
  -5   3  10      591.95      568.11     40.74 o
  -4   3  10      614.39      610.54     33.99 o
  -3   3  10      517.34      513.88     32.16 o
  -2   3  10        1.68        3.18      1.97 o
  -1   3  10       90.62       79.77     12.56 o
   0   3  10       25.73       19.34      5.06 o
   1   3  10        6.15        1.28      2.60 o
   2   3  10        3.50        6.85      2.67 o
   3   3  10        6.81        6.80      2.22 o
   4   3  10      656.64      675.41     46.90 o
   5   3  10      113.84       95.79     14.83 o
   6   3  10      328.29      388.78     31.31 o
   7   3  10        1.97       -6.18      6.18 o
   8   3  10       96.21       73.18     12.30 o
   9   3  10        2.37        5.46      2.28 o
  10   3  10        5.29       -0.25      7.05 o
  11   3  10        0.39        0.33      6.18 o
  12   3  10       23.68       18.91      4.01 o
 -14   4  10       29.06       34.51     10.00 o
 -13   4  10      102.35      112.91     21.39 o
 -12   4  10       94.28       65.52     18.66 o
 -11   4  10      129.14      150.03     30.00 o
 -10   4  10       57.38       76.25     22.20 o
  -9   4  10       26.82       23.52     12.89 o
  -8   4  10       10.87        3.90      9.68 o
  -7   4  10       17.22       31.78     17.95 o
  -6   4  10        1.03       -3.59      3.59 o
  -5   4  10      322.40      365.48     35.99 o
  -4   4  10       82.46       83.69     23.84 o
  -3   4  10        2.30        8.64     10.69 o
  -2   4  10      491.57      500.74     40.92 o
  -1   4  10       34.60       26.62     22.03 o
   0   4  10       21.19       17.87     13.94 o
   1   4  10      140.76      133.88     21.97 o
   2   4  10      286.11      270.26     24.40 o
   3   4  10      102.20       94.29     13.94 o
   4   4  10       97.49       95.83     17.46 o
   5   4  10        1.43        9.15      7.22 o
   6   4  10       87.31       78.23     16.03 o
   7   4  10       52.59       46.12     13.99 o
   8   4  10        0.28       -7.44      8.81 o
   9   4  10       79.50       97.83     15.15 o
  10   4  10       69.43       65.81     11.52 o
  11   4  10       20.14       27.02      9.57 o
 -11   5  10        3.19        1.45      1.69 o
 -10   5  10        0.02       -0.90      1.36 o
  -9   5  10        2.17       -1.21      1.46 o
  -8   5  10       45.66       53.20     16.66 o
  -7   5  10       64.56       64.13     18.35 o
  -6   5  10       12.90       20.74     11.45 o
  -5   5  10       27.28       39.28     10.92 o
  -4   5  10       24.55       11.10      7.93 o
  -3   5  10      113.02      111.69     17.94 o
  -2   5  10       91.27       88.18     16.92 o
  -1   5  10        5.77       -1.26      2.69 o
   0   5  10       25.92       17.00      9.17 o
   1   5  10        6.80       -1.87      5.15 o
   2   5  10       47.56       21.92     12.20 o
   3   5  10        7.88       -0.66      3.02 o
   4   5  10      178.95      187.48     29.39 o
   5   5  10       26.13       14.31      9.86 o
   6   5  10       18.02       38.80     11.81 o
   7   5  10       13.59       13.12      6.25 o
 -17   0  11       53.75       41.31     14.21 o
 -15   0  11       71.98       74.79     23.66 o
 -13   0  11      192.60      252.14     42.63 o
 -11   0  11        0.63        0.70      3.65 o
  -9   0  11      452.76      447.75     37.56 o
  -7   0  11       86.98       69.11     13.75 o
  -5   0  11      166.87      154.21     19.88 o
  -3   0  11       82.46       73.22     17.06 o
  -1   0  11        5.21        4.65      5.30 o
   1   0  11      346.02      347.73     24.68 o
   3   0  11      313.13      317.46     24.50 o
   5   0  11       73.31       49.42     12.76 o
   7   0  11      495.57      476.95     61.28 o
   9   0  11       65.31       63.37     23.89 o
  11   0  11       23.63       15.67      8.82 o
  13   0  11        5.21        2.81      9.27 o
 -18   1  11        2.57        0.45      6.98 o
 -17   1  11       77.05       52.95     14.06 o
 -16   1  11        0.54        4.77      1.36 o
 -15   1  11      100.36      112.64     20.26 o
 -14   1  11       48.92       56.97     14.19 o
 -13   1  11        2.13        3.46      4.54 o
 -12   1  11      192.94      190.99     24.09 o
 -11   1  11       15.99       10.12      6.43 o
 -10   1  11        0.53        1.44      6.52 o
  -9   1  11      301.59      301.14     25.84 o
  -8   1  11       53.68       50.11      9.85 o
  -7   1  11      132.27      129.99     16.08 o
  -6   1  11       21.77       20.31      4.61 o
  -5   1  11       10.96       20.02      6.12 o
  -4   1  11      202.63      189.93     18.20 o
  -3   1  11       55.52       49.54      9.35 o
  -2   1  11      627.57      618.40     27.54 o
  -1   1  11       27.69       19.80      5.01 o
   0   1  11        9.49        9.60      3.92 o
   1   1  11      769.55      777.10     28.90 o
   2   1  11     1163.61     1151.58     35.90 o
   3   1  11      637.79      671.52     27.97 o
   4   1  11       35.09       18.40     11.78 o
   5   1  11        0.93        4.83      3.61 o
   6   1  11      115.87      109.27     13.93 o
   7   1  11       10.41        4.01      5.99 o
   8   1  11      134.03      134.32     15.49 o
   9   1  11       24.35       15.97      4.61 o
  10   1  11       78.25       90.19     15.15 o
  11   1  11        6.24        7.80      2.05 o
  12   1  11        6.02        3.52      3.23 o
  13   1  11       26.49       33.85      5.93 o
  14   1  11        1.14        1.38      1.69 o
 -17   2  11        5.06        1.05      2.63 o
 -16   2  11       11.30        3.40      2.28 o
 -15   2  11        8.48        8.60      8.99 o
 -14   2  11       15.78       14.29      9.95 o
 -13   2  11        0.30       -4.65      6.65 o
 -12   2  11      139.62      146.38     22.79 o
 -11   2  11       18.79       25.75      7.50 o
 -10   2  11      132.34      127.20     20.44 o
  -9   2  11      158.40      155.69     22.72 o
  -8   2  11     2029.12     2082.93     67.38 o
  -7   2  11       18.52       24.24      5.76 o
  -6   2  11        0.84        0.26      4.69 o
  -5   2  11       72.72       50.43      9.15 o
  -4   2  11      371.86      364.00     27.68 o
  -3   2  11       12.00       10.12      3.77 o
  -2   2  11      116.01       99.24     13.89 o
  -1   2  11        1.52       -0.01      3.73 o
   0   2  11       91.55       98.47     13.75 o
   1   2  11        2.17        2.31      3.64 o
   2   2  11      270.70      276.41     24.51 o
   3   2  11       14.27       10.54      3.10 o
   4   2  11        0.25        1.17      3.94 o
   5   2  11        8.92        2.18      3.14 o
   6   2  11      117.34      107.98     16.28 o
   7   2  11       51.33       54.85     11.24 o
   8   2  11        0.00       -2.31      2.31 o
   9   2  11       38.26       33.14      7.77 o
  10   2  11        0.36       -2.01      2.38 o
  11   2  11        6.00        2.58      2.90 o
  12   2  11       24.19       26.70      7.49 o
  13   2  11       21.34       20.90      5.29 o
 -15   3  11       92.31       68.25     15.98 o
 -14   3  11        0.00       -7.53     13.18 o
 -13   3  11      144.02      149.89     20.63 o
 -12   3  11      143.56      164.14     23.68 o
 -11   3  11       35.77       44.47     12.23 o
 -10   3  11      349.74      363.32     36.49 o
  -9   3  11       15.73       17.48      6.98 o
  -8   3  11        0.22       -3.33      7.17 o
  -7   3  11        6.27        2.55      8.51 o
  -6   3  11     1084.33     1114.75    114.04 o
  -5   3  11      414.58      436.38     38.37 o
  -4   3  11      322.52      327.23     31.74 o
  -3   3  11      254.30      268.74     23.48 o
  -2   3  11      142.01      139.16     19.85 o
  -1   3  11       81.57       82.34     12.68 o
   0   3  11        0.00       -1.71      3.59 o
   1   3  11        0.96       -3.32      5.26 o
   2   3  11       24.22       16.48      5.23 o
   3   3  11       13.42       13.08      3.50 o
   4   3  11      155.93      157.89     23.43 o
   5   3  11        6.82        5.71      5.59 o
   6   3  11        2.56        9.14      3.11 o
   7   3  11       34.78       36.84      9.26 o
   8   3  11       10.15        2.49      4.37 o
   9   3  11      154.12      136.39     15.11 o
  10   3  11       22.63       26.01      5.93 o
  11   3  11        0.90       -4.48      4.48 o
 -13   4  11        3.07       -5.49      5.49 o
 -12   4  11       70.14       98.57     21.89 o
 -11   4  11       72.31       53.86     15.86 o
 -10   4  11      155.62      173.93     31.79 o
  -9   4  11       43.48       41.58     16.50 o
  -8   4  11        6.05      -13.55     13.71 o
  -7   4  11       25.48       13.25      7.00 o
  -6   4  11       25.06       13.99     13.64 o
  -5   4  11       10.03       13.97      6.78 o
  -4   4  11      144.47      141.94     29.02 o
  -3   4  11        0.03       -8.77      8.77 o
  -2   4  11      477.29      491.21     39.81 o
  -1   4  11        3.07        4.35      2.44 o
   0   4  11      227.61      199.84     26.71 o
   1   4  11        7.03        7.45      7.98 o
   2   4  11       63.50       47.94     13.71 o
   3   4  11       43.84       47.59     20.12 o
   4   4  11      200.10      171.06     22.23 o
   5   4  11        4.46        0.61      9.23 o
   6   4  11        1.35       12.95      6.33 o
   7   4  11        0.12       -7.94     12.04 o
   8   4  11        0.84        1.86      3.90 o
   9   4  11        5.93        5.51      8.53 o
  10   4  11        1.23       -6.91      6.91 o
 -10   5  11       17.07       15.13      6.42 o
  -9   5  11       58.71       52.55     13.95 o
  -8   5  11        0.60       -5.02      5.25 o
  -7   5  11       54.30       47.94     14.33 o
  -6   5  11       20.18       16.10      9.11 o
  -5   5  11       20.46       35.96     15.51 o
  -4   5  11       55.94       51.17     11.68 o
  -3   5  11       35.54       51.13     11.49 o
  -2   5  11       73.13       86.37     14.60 o
  -1   5  11        0.41        3.98      6.75 o
   0   5  11      126.37      120.88     17.99 o
   1   5  11        8.91        4.53      6.95 o
   2   5  11       86.27       75.55     15.84 o
   3   5  11       15.85       23.79     11.00 o
   4   5  11        8.86        8.17      4.92 o
   5   5  11       86.11      112.95     20.84 o
   6   5  11       13.61       25.66      9.32 o
 -18   0  12        3.20       -3.92      7.28 o
 -16   0  12       17.15       14.97      6.60 o
 -14   0  12        0.06       20.79      9.16 o
 -12   0  12       33.39       25.83      7.59 o
 -10   0  12       14.36        6.17     10.54 o
  -8   0  12      392.82      357.14     33.88 o
  -6   0  12      575.40      586.88     41.72 o
  -4   0  12      324.20      299.96     28.83 o
  -2   0  12      120.96      123.99     18.46 o
   0   0  12      106.94       86.56     15.27 o
   2   0  12      250.50      217.11     20.84 o
   4   0  12      563.66      515.67     33.38 o
   6   0  12        0.01        4.07      5.92 o
   8   0  12       32.49       36.49     12.27 o
  10   0  12       49.33       53.10     12.03 o
  12   0  12        3.60       -3.15      6.05 o
  14   0  12      107.69      118.24     18.23 o
 -18   1  12       36.91       43.77     11.94 o
 -17   1  12        0.05       16.56     10.00 o
 -16   1  12      139.20      150.50     19.53 o
 -15   1  12       38.22       39.83     11.11 o
 -14   1  12       18.36       31.98     11.41 o
 -13   1  12        0.54       -7.98      7.98 o
 -12   1  12        7.04        6.97      3.95 o
 -11   1  12        0.49        0.37      6.78 o
 -10   1  12       51.00       39.07     11.35 o
  -9   1  12       53.14       48.34     11.33 o
  -8   1  12       51.96       49.53     11.03 o
  -7   1  12       51.66       60.43     11.95 o
  -6   1  12      162.76      173.87     18.86 o
  -5   1  12      147.42      148.62     14.33 o
  -4   1  12      904.10      884.85     35.23 o
  -3   1  12       12.51       19.13      6.19 o
  -2   1  12       13.52        9.77      3.85 o
  -1   1  12      304.65      289.07     19.84 o
   0   1  12        3.94        3.06      4.19 o
   1   1  12      325.53      300.10     20.37 o
   2   1  12       11.76       12.34      5.12 o
   3   1  12       45.47       35.92      5.40 o
   4   1  12       20.46        9.05      5.70 o
   5   1  12       99.33       94.36     10.90 o
   6   1  12       30.64       32.25      7.07 o
   7   1  12        3.96        4.32      4.58 o
   8   1  12        1.15        5.68      4.64 o
   9   1  12       76.44       70.07     12.53 o
  10   1  12        9.95        4.56      4.71 o
  11   1  12        2.45        1.16      4.22 o
  12   1  12       10.08       11.22      3.76 o
  13   1  12        0.02       -2.35      2.35 o
  14   1  12        0.98        6.39     10.00 o
 -17   2  12       48.06       27.51      8.53 o
 -16   2  12        0.19       -3.54      6.55 o
 -15   2  12       13.40       18.91     13.02 o
 -14   2  12       63.62       70.62     22.44 o
 -13   2  12       38.58       32.29     17.10 o
 -12   2  12       18.47        9.72      5.26 o
 -11   2  12       10.14       -4.03     18.51 o
 -10   2  12       12.98       23.47     10.22 o
  -9   2  12      470.32      491.70     33.22 o
  -8   2  12        0.07        1.25      5.99 o
  -7   2  12      122.53      110.49     13.97 o
  -6   2  12        6.75        4.09      4.89 o
  -5   2  12      788.76      785.90     43.15 o
  -4   2  12        1.36        2.45      4.44 o
  -3   2  12      479.11      467.09     32.23 o
  -2   2  12       57.05       67.21     12.11 o
  -1   2  12       98.14       86.44     14.31 o
   0   2  12       93.19       84.78     16.65 o
   1   2  12        3.22       14.83     12.09 o
   2   2  12      108.72      106.32     14.73 o
   3   2  12        4.25        7.05      3.08 o
   4   2  12        1.37       -0.24      3.78 o
   5   2  12      805.19      844.67     38.53 o
   6   2  12       26.92       39.93      8.77 o
   7   2  12       44.65       49.44      8.97 o
   8   2  12       87.51       90.10     12.19 o
   9   2  12      196.52      198.51     17.29 o
  10   2  12        3.89        5.46      3.84 o
  11   2  12       27.50       35.34      9.89 o
  12   2  12       13.88       30.24      6.38 o
 -15   3  12       12.21        4.45      5.54 o
 -14   3  12       78.70       70.88     12.80 o
 -13   3  12       51.03       61.16     13.07 o
 -12   3  12      211.74      214.06     25.28 o
 -11   3  12      122.09      116.25     20.18 o
 -10   3  12     1025.63     1130.31     63.00 o
  -9   3  12       11.52        3.97      5.57 o
  -8   3  12        4.53        3.62      4.57 o
  -7   3  12      994.44     1055.71     60.63 o
  -6   3  12      396.65      394.42     36.05 o
  -5   3  12      237.22      266.73     29.49 o
  -4   3  12        4.35        1.67      9.26 o
  -3   3  12      108.87      122.73     19.95 o
  -2   3  12      554.78      562.64     34.31 o
  -1   3  12      137.44      142.89     17.04 o
   0   3  12       87.91       83.82     13.72 o
   1   3  12       45.52       32.80      6.16 o
   2   3  12        8.78        3.52      7.20 o
   3   3  12      106.71      104.27     19.02 o
   4   3  12       55.12       64.38     11.74 o
   5   3  12       54.97       60.34     13.68 o
   6   3  12        1.45       -6.91     10.59 o
   7   3  12      196.75      166.48     29.29 o
   8   3  12       62.21       69.51     21.46 o
   9   3  12      284.93      306.09     27.78 o
  10   3  12        5.48       15.13      9.43 o
  11   3  12      144.09      113.82     18.89 o
 -12   4  12      276.00      272.89     32.41 o
 -11   4  12      391.88      434.83     45.64 o
 -10   4  12        1.58       16.73      7.17 o
  -9   4  12        7.72        6.02      5.33 o
  -8   4  12      154.05      146.56     30.57 o
  -7   4  12        0.97        2.27      4.01 o
  -6   4  12       22.65       20.73      4.09 o
  -5   4  12        8.62        4.41      5.07 o
  -4   4  12      305.90      372.81     53.90 o
  -3   4  12      494.05      512.87     39.08 o
  -2   4  12        0.06        0.49      3.53 o
  -1   4  12      539.73      564.86     43.09 o
   0   4  12      155.45      181.99     24.05 o
   1   4  12      212.95      258.29     43.37 o
   2   4  12       29.95       45.14     17.85 o
   3   4  12       54.16       37.16     14.31 o
   4   4  12       56.47       65.75     21.00 o
   5   4  12        0.42       -7.36      7.36 o
   6   4  12       24.02       -1.34     11.95 o
   7   4  12       60.27       73.16     19.96 o
   8   4  12        1.82        4.97      4.62 o
   9   4  12        0.58       -5.40      6.07 o
  -9   5  12       54.87       44.82     11.80 o
  -8   5  12       84.98      101.39     19.48 o
  -7   5  12        0.46       -7.51      7.51 o
  -6   5  12       29.38       33.08     12.81 o
  -5   5  12       73.60       78.10     19.79 o
  -4   5  12        9.11        8.68      9.15 o
  -3   5  12      103.16      104.43     22.83 o
  -2   5  12        3.00      -11.52     11.52 o
  -1   5  12      220.62      246.13     35.02 o
   0   5  12       34.79       17.82      9.95 o
   1   5  12       38.48       16.16      8.49 o
   2   5  12       10.25        1.57      6.50 o
   3   5  12        1.34        1.52      2.88 o
   4   5  12       71.78       74.53     15.34 o
 -17   0  13        0.02       11.92      7.63 o
 -15   0  13       46.33       39.55     15.82 o
 -13   0  13      174.38      196.05     40.83 o
 -11   0  13       12.04        4.14      8.55 o
  -9   0  13     1052.08     1054.57     60.88 o
  -7   0  13       55.38       53.25     12.86 o
  -5   0  13      125.15      145.66     20.75 o
  -3   0  13       13.96       12.83      8.85 o
  -1   0  13      718.40      706.51     45.99 o
   1   0  13      440.83      443.86     36.49 o
   3   0  13      279.98      266.12     24.73 o
   5   0  13       71.97       65.01     11.43 o
   7   0  13      644.06      675.42     50.99 o
   9   0  13       77.06       84.39     15.98 o
  11   0  13       30.19       32.85      9.30 o
  13   0  13      286.72      286.70     42.72 o
 -17   1  13        0.06       -1.42      2.40 o
 -16   1  13       36.60       34.77     14.83 o
 -15   1  13        0.30        3.84      2.92 o
 -14   1  13        3.82       -2.77      5.40 o
 -13   1  13      352.95      341.90     35.43 o
 -12   1  13        6.80        8.73      4.25 o
 -11   1  13       10.97        4.65      4.56 o
 -10   1  13        7.73        8.54      3.11 o
  -9   1  13       31.35       31.06     11.49 o
  -8   1  13      181.91      167.79     19.31 o
  -7   1  13      164.92      178.77     20.11 o
  -6   1  13      301.09      298.99     21.68 o
  -5   1  13        9.43        7.29      1.75 o
  -4   1  13       47.54       66.70     11.50 o
  -3   1  13        1.64        0.72      4.95 o
  -2   1  13      311.50      310.02     21.70 o
  -1   1  13       23.56       20.47      5.47 o
   0   1  13       65.33       63.51      9.82 o
   1   1  13       19.28       30.99      9.83 o
   2   1  13       81.86       89.14     13.52 o
   3   1  13      166.96      158.16     16.48 o
   4   1  13       47.05       44.11      7.80 o
   5   1  13       14.31       10.36      4.91 o
   6   1  13       38.00       51.23      8.59 o
   7   1  13        0.67        4.10      4.60 o
   8   1  13       36.10       39.02      7.31 o
   9   1  13       90.36       81.77     11.59 o
  10   1  13       25.29       24.90      5.48 o
  11   1  13      126.45      144.26     15.74 o
  12   1  13       24.82       11.82     11.52 o
  13   1  13       46.13       58.19     12.91 o
 -16   2  13       10.70       31.41     12.46 o
 -15   2  13       22.95       28.04     12.91 o
 -14   2  13      102.55      109.01     26.71 o
 -13   2  13      156.70      155.53     34.51 o
 -12   2  13        2.69        6.26      7.08 o
 -11   2  13        0.90        2.93     10.58 o
 -10   2  13       49.41       42.65     11.33 o
  -9   2  13       13.55       11.55      4.74 o
  -8   2  13      197.09      189.47     20.55 o
  -7   2  13        0.72       -2.83      2.83 o
  -6   2  13      513.34      475.59     34.57 o
  -5   2  13       11.34       19.99      7.23 o
  -4   2  13     1128.63     1161.09     53.11 o
  -3   2  13      253.17      243.67     24.43 o
  -2   2  13      192.78      182.91     20.67 o
  -1   2  13       22.65       16.74      2.52 o
   0   2  13        9.13       23.33     10.56 o
   1   2  13      239.60      257.01     29.75 o
   2   2  13        0.08       -0.93      3.10 o
   3   2  13       23.13       23.54      5.54 o
   4   2  13      173.71      169.47     18.87 o
   5   2  13        0.04       -1.56      1.67 o
   6   2  13        4.44       14.44      4.25 o
   7   2  13       57.90       46.24      8.79 o
   8   2  13        0.79        4.16      4.39 o
   9   2  13        1.63        0.20      2.09 o
  10   2  13       49.46       44.87      9.20 o
  11   2  13       24.60       28.93      7.57 o
  12   2  13       18.10       30.79      9.03 o
 -14   3  13       19.34       19.57      9.35 o
 -13   3  13       52.52       56.08     17.69 o
 -12   3  13       15.33       24.12      7.40 o
 -11   3  13       17.29        8.90      7.30 o
 -10   3  13        2.19       -2.48      2.51 o
  -9   3  13      119.37      117.13     19.80 o
  -8   3  13      583.54      638.04     47.15 o
  -7   3  13     1134.86     1232.54     66.89 o
  -6   3  13       85.48       99.95     15.65 o
  -5   3  13        2.31       11.09     11.26 o
  -4   3  13      273.97      286.55     32.05 o
  -3   3  13      811.74      845.17     57.47 o
  -2   3  13       99.25      131.84     20.90 o
  -1   3  13       12.40        5.50     13.53 o
   0   3  13      104.92      127.71     20.89 o
   1   3  13      750.56      811.37     53.27 o
   2   3  13        1.08       -2.29      4.17 o
   3   3  13      335.19      319.86     33.13 o
   4   3  13       13.56       14.05      4.22 o
   5   3  13      271.66      239.27     27.15 o
   6   3  13       75.04       57.34     12.46 o
   7   3  13       68.38       40.98      9.96 o
   8   3  13       68.83       72.40     13.29 o
   9   3  13        4.10       -5.51      9.27 o
  10   3  13       14.03       24.23     11.22 o
 -12   4  13        1.97       -2.24      2.24 o
 -11   4  13      126.15      152.54     25.02 o
 -10   4  13      221.85      246.01     34.15 o
  -9   4  13      123.57      109.29     25.05 o
  -8   4  13       40.74       61.94     20.45 o
  -7   4  13        1.93        3.36      2.38 o
  -6   4  13      181.87      180.75     22.81 o
  -5   4  13      527.81      535.79     42.70 o
  -4   4  13        2.46       11.79     10.76 o
  -3   4  13        0.03       12.58     12.25 o
  -2   4  13       10.24      -14.29     15.00 o
  -1   4  13      990.90     1117.89     85.66 o
   0   4  13       23.46       31.58     12.79 o
   1   4  13      173.42      167.71     33.49 o
   2   4  13      393.79      410.56     51.88 o
   3   4  13       77.24       84.17     22.54 o
   4   4  13        4.72        5.80      6.26 o
   5   4  13        2.26       11.74      3.88 o
   6   4  13       13.01       27.81     11.70 o
   7   4  13       83.33       73.33     17.82 o
   8   4  13       87.58      129.12     21.07 o
  -8   5  13       93.21       80.20     15.79 o
  -7   5  13       14.70       31.43     11.60 o
  -6   5  13        5.58        7.68      6.78 o
  -5   5  13      121.47      113.48     21.90 o
  -4   5  13       72.74       91.75     19.30 o
  -3   5  13        2.08        3.32      2.77 o
  -2   5  13        2.00        5.94      6.45 o
  -1   5  13        9.97        4.98      3.61 o
   0   5  13       28.75       15.29      7.54 o
   1   5  13       17.54        6.11      2.68 o
   2   5  13        0.75        3.82      3.30 o
 -16   0  14        4.24       15.08      9.80 o
 -14   0  14      190.26      210.80     38.06 o
 -12   0  14      688.45      670.67     73.03 o
 -10   0  14      109.39      115.73     20.67 o
  -8   0  14      177.06      204.76     27.50 o
  -6   0  14        5.86       -1.07     10.06 o
  -4   0  14        0.97       -3.74     10.17 o
  -2   0  14     2761.27     2800.81     95.80 o
   0   0  14        0.03        0.13      5.78 o
   2   0  14       87.40       78.27     17.18 o
   4   0  14      872.25      955.94     47.45 o
   6   0  14       19.52       27.01      8.86 o
   8   0  14        3.41        0.16      6.72 o
  10   0  14       17.40       18.56      7.04 o
  12   0  14       67.46       87.76     16.40 o
 -17   1  14        2.02       10.18      3.97 o
 -16   1  14        8.99        1.16      2.64 o
 -15   1  14       79.21       77.60     21.06 o
 -14   1  14       65.08       45.45     10.39 o
 -13   1  14        1.14        5.62     13.45 o
 -12   1  14        7.90       11.74      7.78 o
 -11   1  14       68.31       41.82     13.63 o
 -10   1  14      344.92      343.84     26.10 o
  -9   1  14       81.61       70.40     13.80 o
  -8   1  14       44.13       27.04     10.51 o
  -7   1  14       36.81       49.12     23.51 o
  -6   1  14       21.64       17.07      5.09 o
  -5   1  14      106.17      101.98     13.03 o
  -4   1  14     1368.43     1336.82     47.06 o
  -3   1  14      223.81      204.38     17.93 o
  -2   1  14       79.41       91.39     12.05 o
  -1   1  14       24.80       28.15      7.93 o
   0   1  14     2743.74     2760.65     68.79 o
   1   1  14      237.72      227.30     19.50 o
   2   1  14        3.02        6.12      8.03 o
   3   1  14       19.45       15.41      4.44 o
   4   1  14      160.43      161.28     18.13 o
   5   1  14       49.28       52.15      9.18 o
   6   1  14      111.80       95.50     12.79 o
   7   1  14       30.18       30.53      6.48 o
   8   1  14      132.82      149.65     18.06 o
   9   1  14       14.50       18.74      5.34 o
  10   1  14        0.37        5.66      4.20 o
  11   1  14       14.93       14.07      4.44 o
  12   1  14       22.02       19.11      7.09 o
 -16   2  14       16.07        9.34      6.51 o
 -15   2  14       41.71       42.10     12.86 o
 -14   2  14        4.63       13.36     10.09 o
 -13   2  14       57.40       68.49     21.57 o
 -12   2  14      246.74      226.34     40.94 o
 -11   2  14      261.36      294.86     45.65 o
 -10   2  14      389.81      420.52     36.85 o
  -9   2  14       76.15       57.11      9.78 o
  -8   2  14       56.54       57.08     12.24 o
  -7   2  14      104.60      105.33     13.81 o
  -6   2  14      681.97      666.06     42.72 o
  -5   2  14      446.77      457.73     34.28 o
  -4   2  14      166.01      158.47     19.80 o
  -3   2  14        4.23       -0.89      5.75 o
  -2   2  14     2148.87     2224.24     73.83 o
  -1   2  14      505.60      480.32     34.02 o
   0   2  14      845.99      900.98     56.68 o
   1   2  14       85.78       86.21     18.70 o
   2   2  14      230.73      215.39     21.46 o
   3   2  14        2.40       -2.75      4.76 o
   4   2  14       82.41       62.73     12.00 o
   5   2  14        0.21       -2.55      4.63 o
   6   2  14       55.04       66.93     10.76 o
   7   2  14      121.58      141.62     16.39 o
   8   2  14       80.60       67.61     10.13 o
   9   2  14       90.24       78.88      8.80 o
  10   2  14       29.80       21.85      7.53 o
 -13   3  14       79.27       62.45     15.86 o
 -12   3  14        0.00        5.01      7.41 o
 -11   3  14        4.73       19.56      7.53 o
 -10   3  14        5.26       -1.64      1.64 o
  -9   3  14       40.55       44.20     12.09 o
  -8   3  14      178.53      159.95     23.21 o
  -7   3  14       88.30       79.57     12.90 o
  -6   3  14       66.93       61.90     11.01 o
  -5   3  14       67.25       75.09     15.99 o
  -4   3  14       36.64       36.35      9.46 o
  -3   3  14      523.22      530.82     44.01 o
  -2   3  14      141.71      123.38     21.49 o
  -1   3  14       41.14       56.41     15.03 o
   0   3  14       43.89       34.47      6.83 o
   1   3  14       16.71       13.51      5.63 o
   2   3  14       37.10       48.73     13.65 o
   3   3  14       18.41       17.98      5.38 o
   4   3  14        7.17       -2.39     13.49 o
   5   3  14      186.22      196.31     36.75 o
   6   3  14       40.20       48.27     17.84 o
   7   3  14        1.19       -1.38      1.43 o
   8   3  14       20.58       29.32     12.56 o
   9   3  14       81.31       92.13     18.44 o
 -11   4  14        4.23       24.02     10.04 o
 -10   4  14      140.44      165.57     25.50 o
  -9   4  14       18.02        9.72      6.33 o
  -8   4  14       38.58       44.13     14.47 o
  -7   4  14        6.29       14.94      7.27 o
  -6   4  14        0.29        2.68      4.70 o
  -5   4  14        3.59        0.89      4.10 o
  -4   4  14       18.56       34.34     14.56 o
  -3   4  14       52.38       65.26     16.70 o
  -2   4  14        0.01      -13.34     13.34 o
  -1   4  14       16.44       14.65      8.33 o
   0   4  14      142.55      134.26     27.61 o
   1   4  14      113.27      143.00     31.16 o
   2   4  14       42.78       35.81     14.15 o
   3   4  14      138.47      141.72     27.68 o
   4   4  14       23.61       32.26     12.13 o
   5   4  14       36.40       43.35     12.74 o
   6   4  14        4.63       19.47      9.51 o
   7   4  14       64.50       53.90     13.58 o
  -6   5  14        0.34        7.68      5.27 o
  -5   5  14        1.57       -2.74      5.21 o
  -4   5  14       88.71       97.20     18.63 o
  -3   5  14        2.26        1.40      4.21 o
  -2   5  14       67.51       53.67     13.42 o
  -1   5  14        1.77       -1.02      2.00 o
   0   5  14        3.49       -2.95      3.77 o
 -15   0  15      134.91      168.48     28.65 o
 -13   0  15        9.92       20.43     13.56 o
 -11   0  15      272.28      187.32     21.34 o
  -9   0  15       34.81       39.49     13.65 o
  -7   0  15      445.47      337.82     34.98 o
  -5   0  15      150.17      171.07     26.83 o
  -3   0  15     1112.06     1062.05     60.58 o
  -1   0  15     4254.15     4492.14    125.24 o
   1   0  15      161.60      170.13     23.12 o
   3   0  15     4157.14     4448.65    126.65 o
   5   0  15       78.84      100.29     27.01 o
   7   0  15     1134.16     1196.82     86.81 o
   9   0  15        3.17       -4.19      8.60 o
  11   0  15       42.16       52.23     13.41 o
 -16   1  15       11.93        3.52      4.68 o
 -15   1  15        1.37        7.67      8.06 o
 -14   1  15       49.56       66.79     20.20 o
 -13   1  15        7.02       16.35      6.09 o
 -12   1  15      333.40      343.64     23.79 o
 -11   1  15        3.88       -4.34      6.28 o
 -10   1  15       15.33       14.22      3.37 o
  -9   1  15      359.26      283.65     27.75 o
  -8   1  15      341.37      390.86     32.75 o
  -7   1  15       48.30       38.97      9.82 o
  -6   1  15       93.01       92.84     12.94 o
  -5   1  15      289.31      284.59     22.55 o
  -4   1  15      135.18      144.18     16.49 o
  -3   1  15      895.42      929.30     40.85 o
  -2   1  15      323.84      310.17     23.56 o
  -1   1  15      214.05      226.49     20.02 o
   0   1  15       58.48       48.96      6.74 o
   1   1  15     1439.39     1527.11     51.94 o
   2   1  15       54.90       51.96     10.53 o
   3   1  15       75.60       85.85     14.28 o
   4   1  15        0.08       -3.70      8.80 o
   5   1  15     1168.13     1196.77     52.10 o
   6   1  15       33.04       30.04      8.44 o
   7   1  15       16.47       18.00      6.37 o
   8   1  15        6.52        7.00      4.65 o
   9   1  15        9.35        7.47      4.84 o
  10   1  15        0.23        5.91      3.78 o
  11   1  15        0.36       -0.55      7.46 o
 -15   2  15      139.24      149.20     24.44 o
 -14   2  15       14.19       23.40     12.15 o
 -13   2  15        5.35        4.45      3.47 o
 -12   2  15       10.00        8.33      6.08 o
 -11   2  15       19.42        4.10      6.87 o
 -10   2  15       47.32       49.17     12.32 o
  -9   2  15       95.51       93.63     17.10 o
  -8   2  15        0.28       -3.73      3.98 o
  -7   2  15        0.58       -5.25      5.54 o
  -6   2  15        0.71       -1.93      6.05 o
  -5   2  15       14.78       21.52      7.23 o
  -4   2  15      194.66      167.50     20.05 o
  -3   2  15        3.94        2.53     13.25 o
  -2   2  15       38.63       24.19      6.28 o
  -1   2  15      456.21      458.92     33.06 o
   0   2  15      146.81      141.70     23.04 o
   1   2  15      303.32      325.96     35.38 o
   2   2  15      174.68      156.26     18.07 o
   3   2  15      171.16      163.26     18.69 o
   4   2  15       24.59       29.89      6.66 o
   5   2  15        0.53        0.89      3.33 o
   6   2  15       84.03       77.43     11.81 o
   7   2  15        0.45       -0.10      6.01 o
   8   2  15      109.22       97.70     11.03 o
   9   2  15        9.01       15.92      4.85 o
 -13   3  15       54.01       49.33     12.23 o
 -12   3  15       25.55       14.26      5.70 o
 -11   3  15       47.24       45.60     10.24 o
 -10   3  15        1.06        2.21      2.82 o
  -9   3  15        0.64       -6.28     12.39 o
  -8   3  15        0.39        1.74     13.56 o
  -7   3  15       33.26       24.96      7.68 o
  -6   3  15       14.67        9.90      3.54 o
  -5   3  15       44.72       58.42     13.93 o
  -4   3  15       61.09       49.52     12.68 o
  -3   3  15      125.55      128.42     21.86 o
  -2   3  15       12.12       18.34     10.57 o
  -1   3  15        3.03        3.74      8.70 o
   0   3  15       95.91       82.20     16.47 o
   1   3  15      310.34      310.88     31.96 o
   2   3  15        8.74        8.25      2.93 o
   3   3  15       49.73       53.10     12.85 o
   4   3  15        0.49        3.62      5.49 o
   5   3  15      205.14      209.61     35.50 o
   6   3  15       27.21       23.86     10.79 o
   7   3  15       22.03       21.77      9.54 o
   8   3  15        0.12        6.07      3.21 o
 -10   4  15       63.21       79.29     15.56 o
  -9   4  15      170.88      195.10     26.71 o
  -8   4  15        2.28       -8.60      8.60 o
  -7   4  15       37.03       35.47     12.57 o
  -6   4  15      165.21      193.97     32.51 o
  -5   4  15      144.42       50.47     64.14 o
  -4   4  15        0.13        0.74      4.82 o
  -3   4  15       27.95       35.94     16.55 o
  -2   4  15       50.37       51.32     15.65 o
  -1   4  15      121.50      123.38     25.36 o
   0   4  15        5.98        9.40      7.29 o
   1   4  15        5.72        5.69      3.89 o
   2   4  15       51.61       51.97     16.22 o
   3   4  15        2.80        9.99      3.97 o
   4   4  15        3.39       -3.74      3.74 o
   5   4  15       10.23       20.48      9.03 o
 -14   0  16        6.14        6.08      7.96 o
 -12   0  16      100.68      110.71     27.47 o
 -10   0  16      278.39      286.90     32.29 o
  -8   0  16       74.89       69.25     16.74 o
  -6   0  16      785.84      690.58     50.33 o
  -4   0  16       34.62       33.32     12.23 o
  -2   0  16      617.95      621.95     47.42 o
   0   0  16        5.49        3.91      8.81 o
   2   0  16      409.02      464.36     41.07 o
   4   0  16      204.80      206.01     26.27 o
   6   0  16      238.70      245.55     38.53 o
   8   0  16      225.23      210.12     31.97 o
  10   0  16       58.98       72.54     15.70 o
 -15   1  16        0.83       10.58      3.47 o
 -14   1  16       44.51       55.07     16.29 o
 -13   1  16        0.06       -5.19      8.30 o
 -12   1  16       11.63        7.32      5.71 o
 -11   1  16        1.45        4.16      5.30 o
 -10   1  16       15.76       24.32      6.72 o
  -9   1  16       58.15       36.92      9.36 o
  -8   1  16       85.25       63.44     13.05 o
  -7   1  16        5.02       -1.62      6.51 o
  -6   1  16       65.74       73.55     11.72 o
  -5   1  16      371.70      358.68     25.62 o
  -4   1  16     1146.13     1156.85     46.18 o
  -3   1  16       48.09       59.40     10.15 o
  -2   1  16       59.72       54.41     10.28 o
  -1   1  16      362.44      352.23     25.15 o
   0   1  16       26.42       30.45      7.88 o
   1   1  16      681.22      712.33     35.62 o
   2   1  16        4.17        7.82      5.05 o
   3   1  16       89.60       87.77     14.74 o
   4   1  16       48.57       48.50      9.31 o
   5   1  16      552.54      589.73     34.78 o
   6   1  16      353.28      393.34     27.11 o
   7   1  16       12.68        5.67      6.45 o
   8   1  16       56.94       65.26     11.75 o
   9   1  16       82.64       93.94     20.62 o
  10   1  16        0.08       -1.80      3.14 o
 -14   2  16        0.01        4.17      3.73 o
 -13   2  16       12.15        8.16      6.78 o
 -12   2  16        1.92        5.17      3.85 o
 -11   2  16       84.37       99.37     17.24 o
 -10   2  16       68.91       51.43     11.61 o
  -9   2  16       11.38        8.50      5.30 o
  -8   2  16        0.27        4.62      7.20 o
  -7   2  16        9.72       11.98      5.99 o
  -6   2  16       39.28       25.70      7.07 o
  -5   2  16       11.07       16.50      6.88 o
  -4   2  16      235.93      232.39     24.78 o
  -3   2  16       27.69       16.51      5.70 o
  -2   2  16      457.67      506.72     36.08 o
  -1   2  16      115.20      121.68     21.99 o
   0   2  16       81.49       94.28     19.48 o
   1   2  16       33.08       37.14     10.99 o
   2   2  16       74.76       69.29     15.08 o
   3   2  16       58.09       62.40     11.17 o
   4   2  16        2.68        2.87      3.24 o
   5   2  16        9.25       19.32      5.96 o
   6   2  16       32.49       41.65      7.76 o
   7   2  16       12.59       10.40      3.79 o
   8   2  16      108.18       84.24     15.78 o
 -12   3  16       17.06        8.06      6.70 o
 -11   3  16        2.33       -9.97      9.97 o
 -10   3  16        5.64       12.36     17.16 o
  -9   3  16      147.18      173.64     20.14 o
  -8   3  16        3.10       -4.19      4.77 o
  -7   3  16        1.21       -0.34      5.92 o
  -6   3  16      125.83      125.72     15.51 o
  -5   3  16       29.54       30.95      8.00 o
  -4   3  16       58.07       40.46     11.32 o
  -3   3  16        0.07       -3.24      3.24 o
  -2   3  16        2.88        5.41      2.20 o
  -1   3  16       15.98       22.88      8.31 o
   0   3  16       72.29       67.53     14.43 o
   1   3  16       14.22       25.46      8.76 o
   2   3  16      119.27      127.19     18.19 o
   3   3  16       22.45       16.74      4.42 o
   4   3  16      154.80       20.29     89.80 o
   5   3  16       22.07       26.20     11.87 o
   6   3  16       15.98       14.69      7.18 o
   7   3  16       95.91       76.85     15.65 o
  -8   4  16       32.81       32.46     10.60 o
  -7   4  16        5.77       15.64      8.03 o
  -6   4  16       43.27       62.34     16.66 o
  -5   4  16       68.72       68.99     17.26 o
  -4   4  16      125.63      136.16     25.30 o
  -3   4  16       92.56       84.80     13.43 o
  -2   4  16       93.35       81.59     13.04 o
  -1   4  16       86.26      102.37     21.30 o
   0   4  16        0.00       -4.07      6.63 o
   1   4  16       64.08       55.05     16.31 o
   2   4  16      160.58      172.21     25.97 o
   3   4  16       44.25       25.07      8.50 o
   4   4  16       28.43       20.30      7.38 o
 -13   0  17        0.21       28.24     13.23 o
 -11   0  17      118.72      109.47     15.10 o
  -9   0  17       66.39      119.32     20.86 o
  -7   0  17      255.27      246.74     30.34 o
  -5   0  17        9.28       -1.42      7.58 o
  -3   0  17      210.61      196.52     27.36 o
  -1   0  17        0.31       -1.76      5.34 o
   1   0  17      136.65      123.28     20.34 o
   3   0  17      137.37      150.49     22.24 o
   5   0  17       39.95       20.68     10.79 o
   7   0  17      803.92      988.65     68.14 o
   9   0  17        2.83        2.60      4.75 o
 -14   1  17       30.25       37.95     13.05 o
 -13   1  17       18.48       28.80     14.50 o
 -12   1  17       23.56       44.26     16.56 o
 -11   1  17       21.16       30.15      8.82 o
 -10   1  17        0.38        0.53      4.59 o
  -9   1  17      105.91      106.55     16.10 o
  -8   1  17        0.00       -1.10      4.34 o
  -7   1  17        9.96        7.59      4.78 o
  -6   1  17       10.37        6.08      6.71 o
  -5   1  17       19.62       12.00      4.49 o
  -4   1  17       44.06       44.53      8.50 o
  -3   1  17        8.80        7.84      2.72 o
  -2   1  17      366.01      355.36     25.53 o
  -1   1  17      126.06      135.21     15.78 o
   0   1  17       48.14       49.04      9.20 o
   1   1  17       51.48       65.83     10.41 o
   2   1  17      115.10      113.67     16.23 o
   3   1  17      156.18      186.13     20.03 o
   4   1  17      158.49      179.28     18.90 o
   5   1  17       30.72       32.68      6.53 o
   6   1  17        1.85        2.61      4.55 o
   7   1  17       21.19       26.04     16.06 o
   8   1  17      376.36      446.88     27.67 o
 -13   2  17        8.07       -6.01      7.16 o
 -12   2  17       45.83       56.62     17.02 o
 -11   2  17        1.13        2.57      4.95 o
 -10   2  17        2.52        5.88      5.48 o
  -9   2  17       16.51       19.67      7.86 o
  -8   2  17       15.69        4.89     11.84 o
  -7   2  17        8.09        8.82     12.96 o
  -6   2  17       12.45       19.66      4.68 o
  -5   2  17       25.68       37.18     10.07 o
  -4   2  17        4.42        6.02      5.57 o
  -3   2  17       16.12       14.30      4.76 o
  -2   2  17       73.90       78.77     12.57 o
  -1   2  17       31.41       18.98      8.90 o
   0   2  17       75.67       73.74     15.84 o
   1   2  17       28.62       29.48     10.99 o
   2   2  17      205.54      238.01     27.35 o
   3   2  17        0.06        1.12      5.23 o
   4   2  17        0.68        5.88      3.19 o
   5   2  17        9.75       16.48      7.66 o
   6   2  17       16.48       13.36      5.29 o
   7   2  17       16.95       13.77      5.61 o
 -11   3  17       10.48       26.01      9.27 o
 -10   3  17        3.27        1.66      4.51 o
  -9   3  17       63.54       85.00     18.98 o
  -8   3  17        0.03        0.26      9.95 o
  -7   3  17      105.37      124.31     13.58 o
  -6   3  17        7.16       11.15      8.40 o
  -5   3  17        8.74        6.76      3.98 o
  -4   3  17        8.94        5.65      5.69 o
  -3   3  17       11.69        2.82      9.47 o
  -2   3  17        8.01        0.01      5.37 o
  -1   3  17        1.32       -5.99      9.55 o
   0   3  17      131.99      144.60     19.34 o
   1   3  17       11.76       19.43      5.60 o
   2   3  17        2.38       -5.56     10.53 o
   3   3  17        0.20        5.39      6.74 o
   4   3  17       89.64      102.54     21.44 o
   5   3  17        9.91        6.39      7.63 o
  -6   4  17      132.85      101.63     17.33 o
  -5   4  17       13.69       12.67      7.02 o
  -4   4  17        0.39       -2.05      2.38 o
  -3   4  17        2.91        3.90      3.46 o
  -2   4  17        7.85        5.85      5.70 o
  -1   4  17       13.86       10.92      3.99 o
   0   4  17        1.59        2.71      2.75 o
 -12   0  18       54.77       48.78     14.29 o
 -10   0  18       52.24       30.06     11.86 o
  -8   0  18       50.52       44.98     11.35 o
  -6   0  18       25.96       22.48      8.99 o
  -4   0  18      202.83      194.36     26.00 o
  -2   0  18       95.66       89.09     18.34 o
   0   0  18      223.91      257.43     29.44 o
   2   0  18      183.31      185.61     23.91 o
   4   0  18       44.63       43.08     14.58 o
   6   0  18      271.86      297.03     35.81 o
   8   0  18       74.87       81.00     14.82 o
 -13   1  18        8.68        5.08      5.40 o
 -12   1  18       46.31       53.42     17.02 o
 -11   1  18        9.81        5.22      7.94 o
 -10   1  18        0.01       -5.21      5.21 o
  -9   1  18        0.10       -1.39      4.03 o
  -8   1  18       16.50       18.41      6.46 o
  -7   1  18        0.23       -3.91      4.51 o
  -6   1  18      103.98      117.08     17.23 o
  -5   1  18        1.06        9.60      4.41 o
  -4   1  18        1.96       -2.21      2.21 o
  -3   1  18        0.11        1.30      3.30 o
  -2   1  18       21.94       25.55      5.69 o
  -1   1  18        7.43       16.21      5.69 o
   0   1  18      127.18      150.54     15.39 o
   1   1  18        6.46        5.27      2.01 o
   2   1  18       15.15       23.62      6.59 o
   3   1  18        3.36        2.60      3.72 o
   4   1  18       16.28       20.58      5.05 o
   5   1  18        7.07        2.49      2.86 o
   6   1  18       20.93       18.89      6.39 o
   7   1  18       43.45       32.36      5.90 o
 -12   2  18       31.51       33.64     11.42 o
 -11   2  18        5.87        9.30      7.82 o
 -10   2  18        1.47        3.06      1.75 o
  -9   2  18        1.73       -5.84      5.84 o
  -8   2  18        2.53       -1.31      1.31 o
  -7   2  18       16.43       16.15      7.48 o
  -6   2  18        0.44       -2.85      8.89 o
  -5   2  18        1.48        0.20      6.70 o
  -4   2  18       21.13       17.27      7.10 o
  -3   2  18       79.98       74.57     16.40 o
  -2   2  18        9.70       20.95      9.64 o
  -1   2  18        9.15       13.79      6.73 o
   0   2  18        1.51       10.06      9.32 o
   1   2  18      141.30      155.36     21.41 o
   2   2  18       32.59       25.57      8.19 o
   3   2  18       27.18       25.15      7.80 o
   4   2  18       32.10       26.41      6.00 o
   5   2  18       24.78       17.41     12.30 o
  -9   3  18      103.00       81.89     17.37 o
  -8   3  18       20.02       43.45     12.73 o
  -7   3  18        6.49        1.43      4.74 o
  -6   3  18       24.40       13.43      9.21 o
  -5   3  18        3.77       -2.13      3.70 o
  -4   3  18       84.38       82.01     11.08 o
  -3   3  18       42.94       33.93      6.13 o
  -2   3  18        3.92        3.82      3.47 o
  -1   3  18       51.45       60.38     11.53 o
   0   3  18        4.81        3.78      2.48 o
   1   3  18        1.30        1.26      3.14 o
   2   3  18       31.76       31.37     11.92 o
   3   3  18      158.05      181.35     26.53 o
 -11   0  19       18.84       20.95      6.97 o
  -9   0  19       19.74       35.98     10.25 o
  -7   0  19        9.31       14.75      5.48 o
  -5   0  19        0.00       -3.45      9.31 o
  -3   0  19      117.78      110.76     18.39 o
  -1   0  19        6.81       -0.79      4.84 o
   1   0  19       41.33       45.45     12.00 o
   3   0  19       24.90       31.76     13.14 o
   5   0  19      189.47      210.31     27.93 o
 -12   1  19       12.78       12.86      7.78 o
 -11   1  19        8.09       11.20      8.27 o
 -10   1  19        8.14        0.80      2.85 o
  -9   1  19       13.51       12.10     14.75 o
  -8   1  19       18.01       29.23      7.45 o
  -7   1  19      101.59      101.57     14.65 o
  -6   1  19        7.02        0.10      6.73 o
  -5   1  19       12.50        4.54      5.17 o
  -4   1  19       17.48       23.42      7.19 o
  -3   1  19       18.20       16.25      6.74 o
  -2   1  19        3.43        1.39      2.35 o
  -1   1  19        5.38        5.25      2.51 o
   0   1  19        8.92        6.05      2.14 o
   1   1  19       11.47       10.01      3.26 o
   2   1  19       91.59       87.89     11.59 o
   3   1  19       13.64        8.29      8.97 o
   4   1  19       25.84       29.79      6.20 o
   5   1  19       38.99       34.39      7.54 o
   6   1  19       10.33       13.76      5.26 o
 -11   2  19        4.82        9.95      8.48 o
 -10   2  19       41.61       42.17     13.53 o
  -9   2  19       27.62       16.01     14.56 o
  -8   2  19       16.80       19.76      8.96 o
  -7   2  19       11.54       21.14      7.34 o
  -6   2  19        5.97       15.50      5.77 o
  -5   2  19       12.78       16.32      6.33 o
  -4   2  19        0.63        0.35     10.60 o
  -3   2  19        1.45        0.42      8.39 o
  -2   2  19       25.79       32.42      9.21 o
  -1   2  19      105.38      111.55     21.31 o
   0   2  19       39.39       32.30      8.97 o
   1   2  19        4.67        4.60      7.61 o
   2   2  19       45.40       48.43      9.68 o
   3   2  19        0.54       -3.94     11.51 o
   4   2  19       53.94       40.95     11.15 o
  -7   3  19       25.83       20.53      8.81 o
  -6   3  19        7.18       15.78      7.85 o
  -5   3  19        6.01       -3.87      6.07 o
  -4   3  19        9.71        2.43      5.61 o
  -3   3  19        3.66        2.99      2.21 o
  -2   3  19        2.36        3.78      3.35 o
  -1   3  19      225.55      172.46     44.71 o
   0   3  19        0.08        6.59      6.86 o
   1   3  19       20.19       33.87     10.81 o
  -8   0  20       49.09       45.02     11.79 o
  -6   0  20        8.93       23.94      9.71 o
  -4   0  20        4.62        9.83      4.42 o
  -2   0  20      149.77      159.55     20.10 o
   0   0  20      189.35      215.99     22.68 o
   2   0  20      319.85      407.19     39.74 o
   4   0  20        6.09        9.18      6.08 o
 -10   1  20        0.13       -2.90      3.64 o
  -9   1  20        4.34        3.40      2.67 o
  -8   1  20       16.84       18.98      6.84 o
  -7   1  20       35.49       40.48      7.36 o
  -6   1  20        1.08       -0.55      2.48 o
  -5   1  20       28.08       36.84      7.87 o
  -4   1  20       79.20       78.89     11.92 o
  -3   1  20       60.27       73.09     11.21 o
  -2   1  20       19.77        9.73      9.43 o
  -1   1  20        1.99        3.90      4.74 o
   0   1  20       77.12       68.53      9.67 o
   1   1  20       29.41       32.54      5.95 o
   2   1  20       19.07       24.15      6.68 o
   3   1  20       21.71       21.10      6.85 o
   4   1  20       75.02       56.46     12.14 o
  -9   2  20       78.73       88.48     12.00 o
  -8   2  20       10.07        3.18      3.42 o
  -7   2  20       13.22       22.09      5.23 o
  -6   2  20        9.23        8.51      3.58 o
  -5   2  20       37.30       49.65     10.25 o
  -4   2  20       26.41       37.28      9.52 o
  -3   2  20        2.03       -1.83      4.46 o
  -2   2  20        0.23       -5.99      8.37 o
  -1   2  20        0.90        1.81      4.43 o
   0   2  20        7.96       19.36      7.14 o
   1   2  20        0.09        6.63      5.21 o
  -7   0  21        0.56       -5.70      5.70 o
  -5   0  21       36.00       55.09     12.58 o
  -3   0  21       96.51      125.76     16.13 o
  -1   0  21      103.29      118.03     22.98 o
   1   0  21       11.77       20.59      8.43 o
  -8   1  21       15.14       24.32     10.15 o
  -7   1  21        0.24       -1.94      7.17 o
  -6   1  21        0.04        6.51      5.93 o
  -5   1  21        6.00        3.21      5.99 o
  -4   1  21        3.10        7.62      4.94 o
  -3   1  21       31.03       36.73      8.97 o
  -2   1  21        0.20       -3.01      4.51 o
  -1   1  21       11.71       17.65      5.71 o
   0   1  21       10.74        7.46      4.59 o
   1   1  21       10.97       23.57      8.83 o
  -5   2  21        4.76        2.89      2.92 o
  -4   2  21       17.95       18.98      8.84 o
  -3   2  21        0.68       -2.30      3.52 o
